# Supplementary material for: Identification of drought responsive proteins and related proteomic QTLs in barley
Source: J Exp Bot. 2019 Feb 28;70(10):2823–37. doi: 10.1093/jxb/erz075 (PMC6506773; doi:10.1093/jxb/erz075)
Supplement: Supplementary Table S2 [file erz075_suppl_supplementary_table_s2.xlsx]

## Sheet: Arkusz1
Table S2. Leaf proteins observed in RILs – the results of statistical analysis and mass spectrometry identification
Protein number	Protein name	Number of genotypes in which protein was observed	Function	Correlation between technical replications	P-value for Genotypes (G)	P-value for Drought (D)	P-value for G x E interaction	Differences between genotypes significance	Drought effect significance	G x E interaction significance	Mean in Control (C)	Mean in Drought (D)	Drought effect (D-C)	Organism	Identification method	MASCOT score (p≤0,05)	Sequence coverage [%]	pI (theoretical)	Molecular mass (theoretical) [kDa]	pI (experimental)	Molecular mass (experimental) [kDa]	Accession number	Matched peptides
1	14-3-3-like protein homolog	76	Defence	0.641419	6.25867e-25	0.000530281	0.0105121	Yes	No	No	3.34549	3.42963	0.0841413	Pseudotsuga menziesii	PMF	57	74	4.1	7.716	6.4598	58.67	14332_PSEMZ	3/13
2	2-Cys peroxiredoxin BAS1	67	Defence	0.570497	1.46297e-29	5.62928e-05	0.00681591	Yes	Yes	No	3.73019	3.88284	0.152653	Hordeum vulgare	MS/MS	278	24	5.4	23.398	5.507	60.4143	BAS1_HORVU	4/71
3	2-Cys peroxiredoxin BAS1	64	Defence	0.920746	4.90281e-41	6.77793e-10	2.99666e-07	Yes	Yes	Yes	3.04356	3.35179	0.308226	Hordeum vulgare	PMF	82	40	5.4	23.398	5.6702	84.1365	BAS1_HORVU	12/56
4	2-Cys peroxiredoxin BAS1, chloroplastic (Fragment)	73	Defence	0.607025	0	5.02903e-07	0.0178062	Yes	Yes	No	4.85702	4.97664	0.119615	Hordeum vulgare	MS/MS	101	15	5.4	23.398	5.9558	31.7209	BAS1_HORVU	2/44
5	20 kDa chaperonin, chloroplastic	83	Defence	0.729692	1.54213e-40	8.35776e-25	2.01384e-05	Yes	Yes	Yes	4.30774	4.14826	-0.159487	Arabidopsis thaliana	MS/MS	60	3	9.3	26.785	5.5982	84.3109	CH10C_ARATH	1/15
6	6-phosphogluconate dehydrogenase	70	Carbon metabolism	0.702048	1.92685e-40	8.05605e-12	0.00387416	Yes	Yes	No	3.72081	3.81303	0.0922143	Brachypodium distachyon	PMF	93	25	5.61	52.86	5.5334	84.6598	gi|357110692	9/21
7	Actin (Fragment)	84	Other	0.672509	1.82603e-40	1.13394e-06	0.00209273	Yes	Yes	No	4.94883	5.02627	0.0774373	Acetabularia peniculus	MS/MS	70	3	6.1	39.712	5.447	59.891	ACT_ACEPE	1/16
8	Adenylate kinase	91	Carbon metabolism	0.650473	0	6.50815e-40	5.77614e-05	Yes	Yes	Yes	3.47043	3.75122	0.280792	Oryza sativa	MS/MS	29	7	9.4	26.674	5.5934	60.4143	KAD1_ORYSJ	1/75
9	ADP-glucose pyrophosphorylase small subunit, plastid	87	Carbon metabolism	0.6356	1.62659e-32	2.09281e-15	0.00380035	Yes	Yes	No	2.52502	2.7385	0.213477	Triticum aestivum	PMF	65	29	6.4	56.653	5.183	84.8342	gi|224021585	10/54
10	Alanyl-tRNA synthetase	68	Gene expression	0.626869	8.92469e-24	0.0195147	2.93498e-05	Yes	No	Yes	2.53093	2.47517	-0.055756	Arabidopsis thaliana	MS/MS	27	1	6	111.275	5.4134	32.0697	SYA_ARATH	1/71
11	Aminotransferase	69	Nitrogen metabolism	0.674175	0	9.94445e-15	2.03205e-05	Yes	Yes	Yes	3.52506	3.41064	-0.114414	Oryza sativa	PMF	84	37	6.1	43.401	5.699	53.1755	gi|108707679	12/94
12	Apocytochrome f	71	Photosynthesis	0.5505	3.77638e-26	4.95627e-09	0.106862	Yes	Yes	No	4.37424	4.57299	0.198749	Cuscuta gronovii	PMF	62	27	9.9	35.513	5.4134	66.1704	CYF_CUSGR	6/20
13	Ascorbate peroxidase	95	Defence	0.702226	0	1.22823e-34	0.000627487	Yes	Yes	No	2.77282	3.09534	0.322523	Arabidopsis thaliana	PMF	50	3	9	40.497	5.2814	80.9968	APXS_ARATH	7/73
14	Ascorbate peroxidase	74	Defence	0.602591	2.37091e-21	1.77287e-12	0.889394	Yes	Yes	No	4.15237	4.32617	0.173801	Arabidopsis thaliana	PMF	58	3	7	46.292	5.3558	61.0248	APXT_ARATH	6/60
15	Ascorbate peroxidase	55	Defence	0.669069	7.71328e-20	1.62601e-08	0.0656683	Yes	Yes	No	4.66735	4.87119	0.203848	Arabidopsis thaliana	PMF	45	3	7	46.292	6.383	32.9418	APXT_ARATH	6/76
16	ATP synthase subunit alpha, chloroplastic	65	Ion/electron transport	0.584325	1.62974e-26	0.000287975	7.44688e-05	Yes	No	Yes	2.71518	2.8075	0.0923184	Hordeum vulgare	PMF	76	19	6.32	55.317	5.4902	65.996	ATPA_HORVU	6/115
17	ATP synthase subunit alpha, chloroplastic	59	Ion/electron transport	0.729926	2.12954e-40	3.23011e-05	0.0396643	Yes	Yes	No	4.40001	4.49692	0.0969044	Phaseolus vulgaris	MS/MS	31	2	6.6	55.595	5.3702	63.3795	ATPAM_PHAVU	1/42
18	ATP synthase subunit alpha, chloroplastic	42	Ion/electron transport	0.557188	0	0	0.00360498	Yes	Yes	No	3.51794	3.73754	0.219598	Hordeum vulgare	PMF	73	37	6.3	55.317	5.2742	78.5548	ATPA_HORVU	14/115
19	ATP synthase subunit alpha, mitochondrial	64	Ion/electron transport	0.806679	5.80587e-37	3.66796e-07	0.956101	Yes	Yes	No	4.39592	4.52686	0.130942	Arabidopsis thaliana	PMF	35	8	9.8	26.362	5.8214	66.0832	ATP0_ARATH	3/42
20	ATP synthase subunit beta, chloroplastic	93	Ion/electron transport	0.51119	2.32912e-34	0.00147394	0.27744	Yes	No	No	7.547	7.50496	-0.0420342	Hordeum vulgare	PMF	103	43	5.03	53.898	5.9414	47.0705	ATPB_HORVU	16/78
21	ATP synthase subunit beta, chloroplastic	86	Ion/electron transport	0.480458	1.3494e-26	0.632822	0.0134633	Yes	No	No	6.23298	6.24152	0.00854079	Aegilopis columnaris	PMF	489	14	5	53.865	6.3398	29.5405	ATPB_AEGCO	4/31
22	ATP synthase subunit beta, chloroplastic	85	Ion/electron transport	0.484501	1.70857e-40	0.709595	0.000576345	Yes	No	No	5.32804	5.31965	-0.00838405	Aegilopis columnaris	PMF	150	7	5	53.865	6.071	49.0764	ATPB_AEGCO	2/31
23	ATP synthase subunit beta, chloroplastic	80	Ion/electron transport	0.44502	8.19862e-25	0.243187	0.00649441	Yes	No	No	3.4934	3.53877	0.0453739	Nymphaea odorata	MS/MS	26	3	5.2	53.764	5.2622	72.7986	ATPB_NYMOD	1/42
24	ATP synthase subunit beta, chloroplastic	69	Ion/electron transport	0.528296	5.65117e-21	5.02976e-17	0.387616	Yes	Yes	No	3.64559	3.8731	0.22751	Aegilopis columnaris	MS/MS	55	2	5	53.865	4.559	20.2086	ATPB_AEGCO	1/46
25	ATP synthase subunit gamma, mitochondrial	76	Ion/electron transport	0.901796	0	0.000356086	0.178474	Yes	No	No	5.47654	5.40836	-0.0681828	Zea mays	MS/MS	80	6	9.3	40.107	5.8574	62.8563	ATPG_MAIZE	2/101
26	ATP synthase subunit gamma, mitochondrial	57	Ion/electron transport	0.595098	6.16489e-22	0.197511	0.0478188	Yes	No	No	3.65057	3.68467	0.0340968	Zea mays	MS/MS	95	6	9.3	40.107	5.855	90.067	ATPG_MAIZE	2/144
27	ATP-dependent Clp protease ATP-binding subunit clpA homolog	92	Defence	0.751245	0	1.96133e-06	0.0203708	Yes	Yes	No	3.83807	3.93354	0.0954697	Solanum lycopersicum	PMF	118	30	5.8	102.463	5.8694	49.7742	CLPAB_SOLLC	25/96
28	ATP-dependent Clp protease ATP-binding subunit clpA homolog	84	Defence	0.578994	8.83155e-34	7.81046e-06	0.000130245	Yes	Yes	Yes	3.37405	3.46905	0.0950005	Solanum lycopersicum	MS/MS	38	1	5.8	102.463	5.2094	81.1712	CLPAB_SOLLC	1/72
29	ATP-dependent Clp protease ATP-binding subunit ClpC	90	Defence	0.631052	0	7.14109e-08	0.0189333	Yes	Yes	No	3.20564	3.07337	-0.132268	Solanum lycopersicum	MS/MS	104	4	5.8	102.463	5.6726	30.4126	CLPAB_SOLLC	3/86
30	ATP-dependent Clp protease ATP-binding subunit ClpC	85	Defence	0.727631	4.80762e-41	4.14108e-29	3.28231e-08	Yes	Yes	Yes	3.92146	3.67307	-0.248387	Solanum lycopersicum	PMF	97	23	5.8	102.463	5.3918	55.1814	CLPAB_SOLLC	20/76
31	ATP-dependent zinc metalloprotease	96	Defence	0.693155	3.52769e-40	0.348974	2.32916e-06	Yes	No	Yes	4.70842	4.72675	0.0183259	Oryza sativa	MS/MS	115	4	6.6	71.245	5.3726	42.7098	FTSH1_ORYSJ	2/61
32	ATP-dependent zinc metalloprotease FTSH 10	77	Defence	0.493558	1.13937e-23	1.03685e-22	4.45282e-05	Yes	Yes	Yes	2.87706	3.21419	0.337124	Oryza sativa	MS/MS	36	3	6	72.75	5.0462	45.7623	FTSH6_ORYSJ	1/47
33	ATP-dependent zinc metalloprotease FTSH 2	58	Defence	0.522995	1.97041e-12	0.000179155	0.0946159	Yes	Yes	No	3.31862	3.44067	0.122054	Oryza sativa	MS/MS	33	3	6	72.75	5.5262	42.5354	FTSH6_ORYSJ	1/71
34	Carbonic anhydrase	93	Carbon metabolism	0.893622	0	4.59244e-22	2.00696e-10	Yes	Yes	Yes	4.66628	4.80214	0.135864	Hordeum vulgare	MS/MS	253	12	9.9	35.736	5.6414	53.3499	CAHC_HORVU	3/48
35	Carbonic anhydrase	58	Carbon metabolism	0.62017	5.54231e-31	0.0843755	0.0365708	Yes	No	No	3.86401	3.82066	-0.0433499	Hordeum vulgare	MS/MS	125	7	9.9	35.736	5.7542	84.747	CAHC_HORVU	2/70
36	Chlorophyll a-b binding protein	89	Photosynthesis	0.869856	0	0.0935133	0.0244524	Yes	No	No	5.081	5.10258	0.0215834	Hordeum vulgare	MS/MS	126	8	5.8	26.732	6.4502	15.063	CB121_HORVU	2/82
37	Chloroplast inner envelope protein (putative)	72	Ion/electron transport	0.508258	0	1.31408e-15	7.38369e-15	Yes	Yes	Yes	5.31676	5.10734	-0.20942	Hordeum vulgare	PMF	113	52	5.3	33.327	5.6534	89.7182	gi|159885648	12/56
38	Cyclin-H1-1	73	Other	0.835889	0	0	2.11504e-12	Yes	Yes	Yes	3.73986	4.25295	0.513087	Arabidopsis thaliana	PMF	60	20	8.6	38.448	6.6878	29.4533	CCH11_ARATH	6/30
39	Cysteine synthase	88	Nitrogen metabolism	0.731146	0	1.28575e-34	0.00268438	Yes	Yes	No	4.40276	4.1979	-0.204861	Arabidopsis thaliana	PMF	66	31	5.8	33.898	5.1974	78.7292	CYSK1_ARATH	9/55
40	Cysteine synthase	71	Nitrogen metabolism	0.695736	1.88467e-30	2.66646e-12	0.353986	Yes	Yes	No	3.93678	4.07792	0.141139	Arabidopsis thaliana	PMF	49	31	5.8	33.898	5.5886	38.9596	CYSK1_ARATH	1/27
41	Cytochrome b6-f complex iron-sulfur subunit	80	Photosynthesis	0.71998	0	0.974453	0.00961607	Yes	No	No	3.79799	3.79721	-0.00077994	Arabidopsis thaliana	PMF	49	34	9.7	24.635	5.387	27.8834	UCRIA_ARATH	6/54
42	Cytochrome b6-f complex iron-sulfur subunit	80	Photosynthesis	0.544831	8.27484e-17	0.0148494	0.0804622	Yes	No	No	4.76868	4.64511	-0.123569	Triticum aestivum	MS/MS	63	5	8.74	24.624	5.5862	55.0942	UCRIA_WHEAT	1/96
43	Dehydroascorbate reductase	84	Defence	0.827779	0	0.934467	0.0148028	Yes	No	No	3.31428	3.31257	-0.00171078	Triticum aestivum	MS/MS	64	16	5.9	23.457	5.4734	56.3152	gi|28192421	2/84
44	Desiccation-related protein PCC27-45	63	Defence	0.869261	0	7.0679e-16	0.0150539	Yes	Yes	No	4.03059	4.22437	0.193776	Craterostigma plantagineum	PMF	53	27	5.9	16.316	5.6054	61.7225	DRPD_CRAPL	4/15
45	Dynamin-related protein 1B	73	Other	0.63639	2.12895e-28	3.10238e-17	0.177379	Yes	Yes	No	3.88356	3.73258	-0.150972	Arabidopsis thaliana	PMF	76	34	7.63	68.084	5.7158	61.548	DRP1B_ARATH	5/25
46	Enolase	82	Carbon metabolism	0.660474	1.10329e-36	6.16033e-07	0.00705942	Yes	Yes	No	4.93732	5.011	0.0736856	Oryza sativa	PMF	61	30	5.3	48.285	5.2982	71.5777	ENO_ORYSJ	10/63
47	Eukaryotic initiation factor 4A	86	Gene expression	0.629985	0	0.00173341	1.76967e-07	Yes	No	Yes	3.82855	3.87415	0.0456023	Zea mays	MS/MS	224	13	5.3	46.849	6.1982	86.1424	IF4A_MAIZE	5/114
48	Eukaryotic initiation factor 4A	85	Gene expression	0.7812	0	0.0265873	8.52825e-05	Yes	No	Yes	3.59217	3.62328	0.0311086	Zea mays	MS/MS	126	7	5.3	46.849	6.6566	25.7903	IF4A_MAIZE	3/82
49	Ferredoxin-NADP(+) reductase, chloroplastic	93	Photosynthesis	0.674789	0	0.00299828	0.0679597	Yes	No	No	5.41997	5.45025	0.0302824	Mesembryanthemum crystallinum	MS/MS	52	5	9.2	41.322	5.3246	52.6522	FENR_MESCR	1/70
50	Ferredoxin-NADP(+) reductase, chloroplastic	92	Photosynthesis	0.915523	0	0	0.00471151	Yes	Yes	No	5.11911	4.82085	-0.298253	Spinacia oleracea	MS/MS	130	4	9.3	41.447	5.4974	80.0374	FENR_SPIOL	1/81
51	Ferredoxin-NADP(+) reductase, chloroplastic	91	Photosynthesis	0.734075	0	6.51966e-29	0.229831	Yes	Yes	No	6.57168	6.44555	-0.126138	Mesembryanthemum crystallinum	MS/MS	51	5	9.2	41.322	6.2462	25.5287	FENR_MESCR	1/123
52	Ferredoxin-NADP(+) reductase, chloroplastic	68	Photosynthesis	0.947803	0	1.50987e-38	1.80491e-05	Yes	Yes	Yes	4.42354	3.87839	-0.545151	Mesembryanthemum crystallinum	MS/MS	161	5	9.2	41.322	5.4278	68.7868	FENR_MESCR	1/32
53	Ferredoxin-NADP(+) reductase, chloroplastic	64	Photosynthesis	0.976945	0	0.073477	4.08267e-12	Yes	No	Yes	4.68554	4.66408	-0.0214601	Mesembryanthemum crystallinum	MS/MS	40	5	9.2	41.322	4.4678	78.8164	FENR_MESCR	1/58
54	Ferredoxin-NADP(+) reductase, chloroplastic	64	Photosynthesis	0.762262	0	6.87e-14	0.0226439	Yes	Yes	No	4.03021	4.17118	0.140971	Mesembryanthemum crystallinum	MS/MS	40	5	9.2	41.322	5.2502	67.217	FENR_MESCR	1/58
55	Ferredoxin-NADP(+) reductase, chloroplastic	40	Photosynthesis	0.89012	1.76697e-17	3.53395e-17	3.70483e-07	Yes	Yes	Yes	3.94353	3.44237	-0.501158	Mesembryanthemum crystallinum	MS/MS	133	5	9.2	41.322	5.5286	68.9612	FENR_MESCR	1/32
56	Ferredoxin-nitrite reductase	70	Nitrogen metabolism	0.619981	1.53923e-24	3.28541e-32	0.0137901	Yes	Yes	No	4.19761	3.89941	-0.298192	Oryza sativa	MS/MS	110	3	7	66.671	5.1446	59.4549	NIR_ORYSJ	2/104
57	Fructose-1,6-bisphosphate aldolase	102	Carbon metabolism	0.822423	0	4.21424e-18	3.60496e-05	Yes	Yes	Yes	5.38625	5.29195	-0.0942968	Oryza sativa	MS/MS	48	2	6.5	42.208	5.8718	55.9663	ALFC_ORYSJ	1/48
58	Fructose-1,6-bisphosphate aldolase	96	Carbon metabolism	0.765953	0	2.06545e-08	0.0914792	Yes	Yes	No	6.96068	6.89921	-0.0614699	Avena sativa	PMF	98	51	6.2	42.124	5.4662	84.9214	Q9LLD7_AVESA	8/32
59	Fructose-1,6-bisphosphate aldolase	89	Carbon metabolism	0.8213	0	0.105327	0.15968	Yes	No	No	4.85509	4.83488	-0.0202103	Oryza sativa	MS/MS	36	2	6.5	42.208	5.1854	73.6708	ALFC_ORYSJ	1/78
60	Fructose-1,6-bisphosphate aldolase	80	Carbon metabolism	0.879573	0	1.56129e-05	8.42187e-07	Yes	Yes	Yes	5.53554	5.59296	0.0574159	Oryza sativa	PMF	49	35	6.5	42.208	5.1326	45.5879	Q2RA00_ORYSA	5/29
61	Fructose-1,6-bisphosphate aldolase	60	Carbon metabolism	0.510492	7.73461e-24	1.96417e-13	0.0476194	Yes	Yes	No	3.43034	3.75322	0.322884	Oryza sativa	MS/MS	36	2	6.5	42.208	5.7134	89.5437	ALFC_ORYSJ	1/78
62	Fructose-1,6-bisphosphate aldolase	54	Carbon metabolism	0.502943	1.49595e-07	0.0118116	0.229634	Yes	No	No	2.65734	2.73443	0.0770909	Oryza sativa	MS/MS	48	2	6.5	42.208	6.0398	56.5768	ALFC_ORYSJ	1/48
63	Fructose-1,6-bisphosphate aldolase	35	Carbon metabolism	0.595635	1.71502e-07	1.0753e-10	0.356171	Yes	Yes	No	3.03204	3.34598	0.313946	Hordeum vulgare	PMF	198	53	6.06	38.102	6.6182	33.9884	gi|326493652	12/15
64	Glucose-1-phosphate adenylyltransferase small subunit	80	Carbon metabolism	0.633431	2.21183e-30	3.54973e-19	0.00440779	Yes	Yes	No	3.20717	3.50256	0.295395	Hordeum vulgare	MS/MS	95	5	6.1	56.413	5.8238	57.0129	GLGS_HORVU	3/72
65	Glutamate-1-semialdehyde 2,1-aminomutase	80	Nitrogen metabolism	0.713741	0	0.874616	0.00143566	Yes	No	No	3.65128	3.64828	-0.00300179	Arabidopsis thaliana	MS/MS	52	3	9.8	40.507	5.7662	61.7225	G3PA_ARATH	1/108
66	Glutamine synthetase leaf isozyme, chloroplastic	68	Nitrogen metabolism	0.624287	2.82228e-27	0.19753	0.000100502	Yes	No	Yes	5.03631	5.08011	0.0438003	Hordeum vulgare	PMF	100	26	5.11	47.406	5.639	69.5717	GLNA2_HORVU	8/13
67	Glutamine synthetase leaf isozyme, chloroplastic	45	Nitrogen metabolism	0.258221	3.4589e-07	0.0030323	0.191458	Yes	No	No	6.70152	6.62324	-0.0782803	Hordeum vulgare	PMF	119	40	5.75	46.902	5.2358	5.73108	gi|755762	12/23
68	Glutathione reductase, chloroplastic	48	Defence	0.656267	0	0.21335	0.000227875	Yes	No	No	3.00387	2.96864	-0.035233	Hordeum vulgare	PMF	87	28	7.64	59.615	5.3582	74.1941	gi|157362217	13/54
69	Glutathione S-transferase	87	Defence	0.588721	0	8.02575e-11	0.00638307	Yes	Yes	No	3.44887	3.5984	0.149533	Arabidopsis thaliana	MS/MS	45	6	5.3	26.098	5.3246	85.3575	GSTXA_ARATH	1/98
70	Glutathione S-transferase	74	Defence	0.681073	0	4.24774e-36	1.77384e-14	Yes	Yes	Yes	3.26233	3.55805	0.295721	Hordeum vulgare	PMF	125	40	6.34	25.124	5.6678	71.4904	Q3MUP2_HORVU	9/16
71	Glutathione-S-transferase	79	Defence	0.537548	2.92356e-32	0.055555	0.00622127	Yes	No	No	3.17334	3.21948	0.0461443	Hordeum vulgare	PMF	112	34	8.91	33.484	6.215	56.8385	gi|326507956	8/14
72	Glyceraldehyde-3-phosphate dehydrogenase	92	Carbon metabolism	0.904171	0	4.57045e-39	0.00118686	Yes	Yes	No	6.20951	5.99031	-0.219205	Arabidopsis thaliana	MS/MS	52	3	9.8	40.507	5.4542	63.8156	G3PA_ARATH	1/108
73	Glyceraldehyde-3-phosphate dehydrogenase	90	Carbon metabolism	0.770705	0	0.879415	7.2232e-08	Yes	No	Yes	4.06027	4.06325	0.00297918	Arabidopsis thaliana	MS/MS	104	3	9.8	40.507	5.7974	90.3287	G3PB_ARATH	1/48
74	Glyceraldehyde-3-phosphate dehydrogenase	64	Carbon metabolism	0.605432	1.85682e-24	7.0679e-17	0.00388704	Yes	Yes	No	3.05988	2.66401	-0.395874	Arabidopsis thaliana	MS/MS	79	4	8.8	42.748	5.7902	69.9206	G3PA_ARATH	1/93
75	Glyceraldehyde-3-phosphate dehydrogenase B, chloroplastic	50	Carbon metabolism	0.698007	3.53395e-17	0	0.000999466	Yes	Yes	No	4.04144	3.8397	-0.201735	Arabidopsis thaliana	MS/MS	98	3	9.8	40.507	5.7926	27.8834	G3PA_ARATH	1/110
76	Heat shock 70 kDa protein	96	Defence	0.733755	6.30798e-34	0	0.000686384	Yes	Yes	No	4.09238	4.75368	0.661299	Zea mays	PMF	78	3	5.1	70.871	5.267	64.0772	HSP70_MAIZE	7/16
77	Heat shock 70 kDa protein	88	Defence	0.67688	0	5.1179e-11	8.24236e-05	Yes	Yes	Yes	3.51272	3.64016	0.127447	Arabidopsis thaliana	MS/MS	70	3	4.9	71.712	5.255	30.3254	HSP71_ARATH	16/67
78	Heat shock 70 kDa protein	76	Defence	0.686752	2.57124e-28	2.45384e-25	0.0515316	Yes	Yes	No	3.15698	3.39058	0.233597	Zea mays	MS/MS	71	3	5	71.581	5.9462	66.5192	HSP70_MAIZE	2/116
79	Heat shock 70 kDa protein	74	Defence	0.602816	3.26391e-24	2.66753e-11	0.000169012	Yes	Yes	Yes	4.64815	4.4835	-0.164654	Zea mays	MS/MS	63	3	5	71.581	5.3246	59.891	HSP70_MAIZE	2/94
80	Heat shock 70 kDa protein	71	Defence	0.569084	2.95979e-26	3.88578e-15	0.000703221	Yes	Yes	No	4.78241	4.5588	-0.223612	Zea mays	MS/MS	144	3	5.1	70.871	5.627	73.0603	HSP70_MAIZE	3/70
81	Heat shock 70 kDa protein (Probable mediator of RNA polymerase II transcription subunit 37e)	75	Defence	0.714326	7.63585e-39	3.30125e-36	0.0354933	Yes	Yes	No	4.04709	3.64733	-0.399753	Malus domestica	PMF	80	19	5.14	71.346	5.483	39.0468	gi|657956779	11/24
82	Hypothetical protein	81	Unknown	0.787321	0	1.66004e-11	0.000242365	Yes	Yes	No	4.07877	4.18891	0.110148	Sorghum bicolor	PMF	56	14	5.69	54.027	5.5886	79.863	gi|242090419	7/25
83	Inactive receptor-like protein kinase (putative)	74	Signaling	0.495365	2.61674e-12	0.924005	0.15964	Yes	No	No	3.27394	3.27677	0.00282344	Arabidopsis thaliana	MS/MS	34	3	9.2	65.86	5.3894	82.2178	Y1421_ARATH	2/26
84	Inorganic pyrophosphatase	71	Other	0.476485	1.70868e-18	0.658793	0.265928	Yes	No	No	3.24517	3.23024	-0.0149302	Hordeum vulgare	MS/MS	52	3	5.8	24.148	5.3654	46.8961	IPYR_HORVD	2/60
85	Isocitrate dehydrogenase (NADP)	80	Carbon metabolism	0.752091	0	0.404718	0.0157053	Yes	No	No	4.31951	4.33209	0.0125787	Medicago sativa	PMF	66	15	6.15	48.695	5.7494	8.26029	IDHP_MEDSA	6/12
86	Luminal binding protein 2	76	Defence	0.846759	0	0	2.8092e-20	Yes	Yes	Yes	2.56556	3.53162	0.966059	Zea mays	PMF	82	3	5	73.211	6.3614	62.2458	BIP2_MAIZE	12/68
87	Luminal-binding protein	84	Defence	0.892579	0	0	7.20828e-18	Yes	Yes	Yes	2.19625	3.23572	1.03948	Solanum lycopersicum	MS/MS	90	3	5	73.475	5.3654	70.2694	BIP_SOLLC	2/101
88	Magnesium transporter MRS2-5	78	Ion/electron transport	0.538653	3.22979e-30	1.2529e-05	0.540191	Yes	Yes	No	3.19765	3.055	-0.142648	Arabidopsis thaliana	MS/MS	25	2	4.8	47.347	5.9126	61.6353	MRS25_ARATH	1/23
89	Malate dehydrogenase, cytoplasmic	86	Carbon metabolism	0.703281	0	0.659093	0.0106975	Yes	No	No	5.20314	5.20845	0.00530097	Triticum aestivum	PMF	85	43	6.6	24.56	5.4038	75.6767	gi|37928995	6/15
90	Malate dehydrogenase, mitochondrial	76	Carbon metabolism	0.45149	2.05994e-29	0.0146727	0.0502002	Yes	No	No	4.42256	4.47554	0.0529818	Brassica napus	MS/MS	41	3	8.81	35.86	6.0758	7.30093	MDHM_BRANA	2/92
91	Malate dehydrogenase, mitochondrial	53	Carbon metabolism	0.551014	7.78102e-13	0.282452	0.0016601	Yes	No	No	4.30283	4.36003	0.0572034	Hordeum vulgare	PMF	103	40	5.62	35.92	5.6246	45.0646	gi|326490940	8/15
92	Methionine synthase	88	Nitrogen metabolism	0.76843	0	9.76561e-26	5.64066e-06	Yes	Yes	Yes	5.34686	5.54346	0.196599	Hordeum vulgare	MS/MS	53	3	5.6	84.794	5.507	54.2221	gi|50897038	2/91
93	Methionine synthase	77	Nitrogen metabolism	0.745811	0	2.71889e-27	0.00608666	Yes	Yes	No	4.54054	4.84745	0.306914	Hordeum vulgare	MS/MS	159	3	5.6	84.794	5.7278	59.2805	gi|50897038	4/117
94	Methionine synthase	76	Nitrogen metabolism	0.686058	2.37729e-37	0.0494908	0.00546863	Yes	No	No	3.31103	3.35276	0.0417311	Mesembryanthemum crystallinum	MS/MS	112	4	5.9	85.054	6.5534	29.6277	METE_MESCR	3/92
95	Methionine synthase	59	Nitrogen metabolism	0.657761	1.36658e-32	2.74505e-05	0.0109437	Yes	Yes	No	3.43928	3.55981	0.120534	Hordeum vulgare	PMF	185	29	5.68	84.794	5.327	82.3922	gi|50897038	8/35
96	NAC domain-containing protein 100-like isoform	78	Gene expression	0.776785	2.52535e-27	0.00150875	0.827982	Yes	No	No	4.49778	4.35058	-0.147193	Arabidopsis thaliana	MS/MS	33	18	9.35	36.261	5.2286	32.3314	NA102_ARATH	3/16
97	Nucleoside-diphosphate-sugar epimerase	85	Carbon metabolism	0.770346	0	1.15744e-20	0.0335022	Yes	Yes	No	5.42381	5.29005	-0.13376	Oryza sativa	MS/MS	34	20	9.66	45.084	5.4398	37.3898	ARAE3_ORYSJ	4/46
98	Nucleoside-diphosphate-sugar epimerase	27	Carbon metabolism	0.384834	1.72514e-05	5.96851e-05	0.524271	Yes	Yes	No	3.37221	3.51114	0.13893	Arabidopsis thaliana	MS/MS	28	20	10.41	48.677	6.395	59.0188	GAE4_ARATH	5/84
99	Oxygen-evolving enhancer protein 1, chloroplastic	91	Photosynthesis	0.60233	0	0.00357413	3.35005e-05	Yes	No	Yes	6.07861	6.1309	0.0522823	Solanum tuberosum	MS/MS	330	13	5.84	35.595	4.0646	29.1044	PSBO_SOLTU	3/42
100	Oxygen-evolving enhancer protein 1, chloroplastic	60	Photosynthesis	0.349005	2.53912e-14	0.21932	0.0863732	Yes	No	No	4.43053	4.48088	0.0503572	Nicotiana tabacum	PMF	65	3	5.7	35.377	4.4582	61.2864	PSBO_TOBAC	8/48
101	Oxygen-evolving enhancer protein 1, chloroplastic	58	Photosynthesis	0.716856	1.03655e-33	2.04807e-12	8.15151e-08	Yes	Yes	Yes	3.60159	3.4875	-0.114087	Triticum aestivum	PMF	110	41	8.84	27.424	5.3174	66.3448	PSBP_WHEAT	7/48
102	Oxygen-evolving enhancer protein 2, chloroplastic	102	Photosynthesis	0.850128	0	0.473001	0.000707449	Yes	No	No	6.80364	6.79563	-0.00801217	Triticum urartu	PMF	71	32	8.94	25.714	5.3174	78.2931	gi|474077556	7/39
103	Oxygen-evolving enhancer protein 2, chloroplastic	90	Photosynthesis	0.645634	8.11371e-21	2.83355e-15	0.163694	Yes	Yes	No	2.3934	2.90242	0.509016	Triticum aestivum	MS/MS	57	3	9.5	27.424	6.1022	86.5785	PSBP_WHEAT	5/42
104	Oxygen-evolving enhancer protein 2, chloroplastic	59	Photosynthesis	0.55936	1.6393e-17	3.47899e-05	3.76161e-06	Yes	Yes	Yes	2.8145	2.61932	-0.195181	Triticum aestivum	PMF	70	30	8.84	272.427	5.4518	34.3373	PSBP_WHEAT	7/39
105	Pathogenesis-related protein 1	64	Defence	0.671878	1.57749e-22	0.106734	0.560194	Yes	No	No	2.82174	2.77276	-0.0489842	Hordeum vulgare	PMF	94	53	4.67	17.477	5.6462	37.8258	gi|30025158	7/17
106	Peroxiredoxin-2E-2	84	Defence	0.423414	2.45166e-24	2.86045e-21	1.03122e-06	Yes	Yes	Yes	2.50979	2.79157	0.281783	Oryza sativa	PMF	57	3	6.2	23.279	5.243	85.0958	PR2E2_ORYSJ	4/17
107	Phenylalanine ammonia lyase	78	Secondary metabolism	0.497554	9.74065e-35	1.37351e-30	2.94746e-08	Yes	Yes	Yes	2.62845	2.9242	0.295754	Bromheadia finlaysoniana	PMF	50	3	7.1	76.605	5.4998	83.8748	PALY_BROFI	9/86
108	Phosphoglycerate kinase, chloroplastic	95	Photosynthesis	0.783487	0	7.3125e-06	0.181029	Yes	Yes	No	6.5464	6.48573	-0.0606658	Triticum aestivum	PMF	135	38	6.58	49.98	5.9942	85.3575	PGKH_WHEAT	12/29
109	Phosphoribulokinase	86	Photosynthesis	0.621587	9.29927e-18	0.105388	0.000231233	Yes	No	No	6.44801	6.40643	-0.0415804	Triticum aestivum	PMF	58	53	5.7	45.512	6.7598	52.3034	KPPR_WHEAT	10/72
110	Phosphoribulokinase, chloroplastic	63	Photosynthesis	0.564865	2.49558e-24	0.00171864	0.00161898	Yes	No	No	6.17618	6.0803	-0.0958819	Triticum aestivum	PMF	201	55	5.72	45.512	5.7518	38.5235	KPPR_WHEAT	10/72
111	Photosystem II oxygen-evolving complex protein	86	Photosynthesis	0.825566	0	0.064741	0.000119184	Yes	No	Yes	7.01291	6.99203	-0.0208725	Triticum urartu	PMF	143	50	5.75	34.635	4.8038	41.6632	gi|474352688	12/34
112	Photosystem II stability/assembly factor HCF136	71	Photosynthesis	0.605989	1.83693e-06	0.152981	0.322768	Yes	No	No	4.39322	4.43897	0.0457548	Aegilopsis tauschii	PMF	117	26	6.15	41.883	6.443	54.3965	F775_32419	10/15
113	Plastid glutamine synthetase	65	Nitrogen metabolism	0.635981	3.10358e-23	0.00695328	0.00306963	Yes	No	No	5.92754	5.86958	-0.0579631	Hordeum vulgare	PMF	100	26	5.11	47.406	5.6006	81.9561	GLNA2_HORVU	8/13
114	Predicted protein (W40 domain)	44	Other	0.739566	0	2.32195e-07	0.0029248	Yes	Yes	No	3.56405	3.44377	-0.120281	Coccomyxa subellipsoidea	PMF	55	12	7.63	47.817	5.2118	84.1365	gi|545361453	6/22
115	Probable disease resistance protein At5g45440	67	Defence	0.537329	5.41798e-17	2.80886e-13	0.180168	Yes	Yes	No	3.46385	3.64346	0.179615	Arabidopsis thaliana	MS/MS	51	13	5.1	39.593	5.1302	67.4786	DRL34_ARATH	3/3
116	Probable lactoylglutathione lyase	80	Secondary metabolism	0.785927	0	0	5.3794e-09	Yes	Yes	Yes	3.62713	3.94219	0.315063	Arabidopsis thaliana	MS/MS	67	3	7.7	39.427	5.6366	57.0129	LGUC_ARATH	1/33
117	Probable mannitol dehydrogenase	92	Carbon metabolism	0.69026	0	4.27678e-08	7.05542e-07	Yes	Yes	Yes	2.95479	3.12501	0.170221	Medicago sativa	PMF	52	3	7.8	39.458	5.8838	66.5192	MTDH_MEDSA	2/48
118	Probable mannitol dehydrogenase	72	Carbon metabolism	0.294357	5.34702e-07	0.846912	0.140568	Yes	No	No	2.96403	2.95342	-0.0106135	Medicago sativa	MS/MS	32	3	7.8	39.458	4.9718	25.8775	MTDH_MEDSA	1/18
119	Probable mannitol dehydrogenase	46	Carbon metabolism	0.570174	4.88498e-15	4.60587e-05	0.366258	Yes	Yes	No	2.75168	2.61386	-0.137821	Medicago sativa	MS/MS	32	3	7.8	39.458	5.5814	33.0291	MTDH_MEDSA	1/65
120	Putative 50S ribosomal protein L10	55	Gene expression	0.763208	3.09238e-27	0.725289	0.0123539	Yes	No	No	2.90223	2.89034	-0.0118967	Oryza sativa	MS/MS	180	17	5.36	18.579	5.4158	39.2213	RK12_ORYSJ	2/75
121	Quinone oxidoreductase-like protein	92	Photosynthesis	0.781285	0	0	0.0644052	Yes	Yes	No	4.4985	4.75506	0.256564	Hordeum vulgare	PMF	55	3	6.53	21.538	5.6654	47.1577	NDHI_HORVU	6/62
122	Ribosomal protein L1 (superfamily)	56	Gene expression	0.672544	1.68377e-30	0.015273	6.3201e-05	Yes	No	Yes	3.68468	3.63933	-0.0453519	Epifagus virginiana	MS/MS	40	13	11.5	30.273	5.8286	54.0476	RK2_EPIVI	2/61
123	Ribosomal protein L10 family	73	Gene expression	0.82684	0	2.2933e-07	0.0274813	Yes	Yes	No	3.53869	3.44393	-0.0947551	Oryza sativa	MS/MS	73	3	10.5	52.187	6.5606	27.709	gi|27476079	2/61
124	Ribosomal protein L2	79	Gene expression	0.59487	2.5555e-29	0.00755967	0.00143653	Yes	No	No	4.06084	4.10736	0.0465178	Anthoceros formosae	MS/MS	28	7	11.7	31.179	5.5118	33.1163	RK2_ANTFO	1/57
125	Ribulose bisphosphate carboxylase/oxygenase activase A	102	Photosynthesis	0.835268	0	2.77704e-21	2.8831e-11	Yes	Yes	Yes	7.22075	7.38191	0.161161	Hordeum vulgare	MS/MS	386	3	8.9	51.383	5.1374	36.4304	RCAA_HORVU	5/150
126	Ribulose bisphosphate carboxylase/oxygenase activase A	98	Photosynthesis	0.821969	0	0	2.77209e-16	Yes	Yes	Yes	5.3197	4.80464	-0.515055	Hordeum vulgare	MS/MS	208	3	8.9	51.383	4.9598	34.4245	RCAA_HORVU	2/61
127	Ribulose bisphosphate carboxylase/oxygenase activase A	95	Photosynthesis	0.744352	2.91537e-31	0	1.34554e-07	Yes	Yes	Yes	6.3605	6.6803	0.319793	Hordeum vulgare	MS/MS	47	3	8.9	51.383	5.1974	35.7327	RCAA_HORVU	2/49
128	Ribulose bisphosphate carboxylase/oxygenase activase A	93	Photosynthesis	0.85831	0	0	5.64424e-16	Yes	Yes	Yes	3.69946	2.97507	-0.724386	Hordeum vulgare	MS/MS	92	3	8.9	51.383	5.1566	84.2237	RCAA_HORVU	2/33
129	Ribulose bisphosphate carboxylase/oxygenase activase A	89	Photosynthesis	0.383996	1.63611e-20	0.465744	0.162352	Yes	No	No	4.49119	4.50995	0.0187526	Hordeum vulgare	MS/MS	338	3	8.9	51.383	5.9174	85.5319	RCAA_HORVU	5/90
130	Ribulose bisphosphate carboxylase/oxygenase activase A	89	Photosynthesis	0.581189	5.91368e-32	0.0753835	0.140752	Yes	No	No	4.2578	4.28991	0.0321142	Hordeum vulgare	MS/MS	114	3	8.04	51.383	6.095	56.7513	RCAA_HORVU	3/73
131	Ribulose bisphosphate carboxylase/oxygenase activase A	86	Photosynthesis	0.849548	0	6.75004e-32	9.75139e-09	Yes	Yes	Yes	4.74317	5.02828	0.285104	Hordeum vulgare	MS/MS	73	3	8.9	51.383	5.9246	8.08586	RCAA_HORVU	1/92
132	Ribulose bisphosphate carboxylase/oxygenase activase A	84	Photosynthesis	0.828891	0	4.10123e-07	1.31637e-11	Yes	Yes	Yes	5.3652	5.2726	-0.0925928	Hordeum vulgare	PMF	52	3	8.9	51.383	5.8214	58.7572	RCAA_HORVU	10/93
133	Ribulose bisphosphate carboxylase/oxygenase activase A	83	Photosynthesis	0.596681	7.97482e-35	2.20977e-08	0.000464992	Yes	Yes	No	3.81338	3.90222	0.0888429	Hordeum vulgare	MS/MS	372	3	8.9	51.383	6.5582	20.1214	RCAA_HORVU	5/114
134	Ribulose bisphosphate carboxylase/oxygenase activase A	79	Photosynthesis	0.705139	2.93044e-37	2.4966e-22	0.0156915	Yes	Yes	No	3.9085	3.70163	-0.206875	Hordeum vulgare	MS/MS	342	3	8.9	51.383	5.987	23.2611	RCAA_HORVU	4/71
135	Ribulose bisphosphate carboxylase/oxygenase activase A	75	Photosynthesis	0.701313	9.81191e-31	1.46799e-36	4.20079e-10	Yes	Yes	Yes	4.04116	4.42968	0.388519	Hordeum vulgare	MS/MS	199	3	8.9	51.383	4.787	26.2264	RCAA_HORVU	2/64
136	Ribulose bisphosphate carboxylase/oxygenase activase A	75	Photosynthesis	0.614793	7.69433e-31	0.000761501	0.00166861	Yes	No	No	3.97579	4.07435	0.0985681	Hordeum vulgare	MS/MS	114	3	8.04	51.383	5.5526	76.0256	RCAA_HORVU	3/73
137	Ribulose bisphosphate carboxylase/oxygenase activase A	63	Photosynthesis	0.617558	5.32271e-20	0	0.000235437	Yes	Yes	No	3.15231	2.8699	-0.282416	Hordeum vulgare	MS/MS	70	3	8.9	51.383	5.3294	68.6124	RCAA_HORVU	2/19
138	Ribulose bisphosphate carboxylase/oxygenase activase A	55	Photosynthesis	0.860909	2.18405e-35	2.3218e-13	0.195556	Yes	Yes	No	3.05989	3.21456	0.154664	Hordeum vulgare	MS/MS	328	3	8.9	51.383	5.5526	19.162	RCAA_HORVU	4/109
139	Ribulose bisphosphate carboxylase/oxygenase activase A	29	Photosynthesis	0.708155	2.68977e-13	1.77636e-15	0.0451696	Yes	Yes	No	4.12431	3.90383	-0.220478	Hordeum vulgare	MS/MS	146	3	8.9	51.383	6.4598	39.6573	RCAA_HORVU	2/90
140	Ribulose bisphosphate carboxylase/oxygenase activase B	97	Photosynthesis	0.928066	0	0	8.83146e-21	Yes	Yes	Yes	2.42347	3.98584	1.56238	Hordeum vulgare	MS/MS	244	3	8.7	45.909	5.471	61.8969	RCAB_HORVU	4/67
141	Ribulose bisphosphate carboxylase/oxygenase activase B	53	Photosynthesis	0.885581	0	1.71592e-07	9.1526e-05	Yes	Yes	Yes	4.61343	4.50063	-0.112798	Hordeum vulgare	MS/MS	178	3	8.6	47.426	4.7726	86.2296	RCAB_HORVU	4/73
142	Ribulose bisphosphate carboxylase/oxygenase activase B	47	Photosynthesis	0.868194	2.68512e-32	0	7.76497e-12	Yes	Yes	Yes	3.22079	3.70863	0.487831	Hordeum vulgare	MS/MS	291	3	8.6	47.426	6.515	31.372	RCAB_HORVU	5/82
143	Ribulose bisphosphate carboxylase/oxygenase large chain	45	Photosynthesis	0.772451	1.21686e-32	2.44249e-15	1.58576e-05	Yes	Yes	Yes	5.80101	5.32994	-0.471062	Hordeum vulgare	MS/MS	262	3	6.2	53.445	5.6222	35.5583	RBL_WHEAT	4/129
144	Ribulose bisphosphate carboxylase/oxygenase large chain (Fragment)	61	Photosynthesis	0.637088	3.93045e-21	2.82716e-16	7.1405e-05	Yes	Yes	Yes	2.6896	2.28448	-0.405123	Abies firma	MS/MS	120	3	6.6	49.258	6.2534	41.576	RBL_ABIFI	2/60
145	Ribulose bisphosphate carboxylase/oxygenase large subunit-binding protein	59	Photosynthesis	0.819941	7.97875e-28	0.094216	0.000138028	Yes	No	Yes	3.3277	3.25809	-0.069613	Triticum aestivum	MS/MS	344	3	4.7	57.656	4.8782	43.6692	RUBA_WHEAT	5/77
146	Ribulose bisphosphate carboxylase/oxygenase large subunit-binding protein, subunit alpha	54	Photosynthesis	0.748187	2.31956e-14	0.00434949	0.647334	Yes	No	No	5.23464	5.14118	-0.0934639	Triticum aestivum	PMF	314	3	4.7	57.656	4.883	46.024	RUBA_WHEAT	5/46
147	Ribulose bisphosphate carboxylase/oxygenase large subunit-binding protein, subunit beta	94	Photosynthesis	0.827587	0	0.00302566	1.35387e-14	Yes	No	Yes	5.50814	5.45917	-0.0489655	Secale cereale	PMF	515	3	4.7	53.721	5.3846	49.1637	RUBB_SECCE	5/79
148	Ribulose bisphosphate carboxylase/oxygenase large subunit-binding protein, subunit beta	90	Photosynthesis	0.588832	1.92603e-33	5.63889e-08	2.07482e-06	Yes	Yes	Yes	4.60432	4.70456	0.100233	Arabidopsis thaliana	MS/MS	88	3	6.2	64.169	5.2166	56.5768	RUBB_ARATH	1/69
149	Ribulose bisphosphate carboxylase/oxygenase large subunit-binding protein, subunit beta	77	Photosynthesis	0.498259	1.05506e-24	0.80739	2.60234e-05	Yes	No	Yes	3.52511	3.53262	0.00751471	Secale cereale	PMF	52	3	4.7	53.721	5.219	51.7801	RUBB_SECCE	9/49
150	Ribulose bisphosphate carboxylase/oxygenase small chain	42	Photosynthesis	0.81228	2.33147e-15	0	1.53533e-12	Yes	Yes	Yes	3.48017	3.71121	0.231047	Lemna gibba	PMF	63	3	9.2	20.074	6.1742	75.4151	RBS3_LEMGI	11/103
151	Ribulose bisphosphate carboxylase/oxygenase small chain(Fragment)	64	Photosynthesis	0.653711	3.95427e-24	1.03449e-11	9.41199e-07	Yes	Yes	Yes	3.33148	3.14872	-0.182759	Triticum aestivum	PMF	52	3	5.8	13.275	6.1886	52.3906	RBS3_WHEAT	5/64
152	Ribulose bisphosphate carboxylase/oxygenase small chain(Fragment)	61	Photosynthesis	0.621557	5.53124e-22	0.0353671	0.130571	Yes	No	No	2.43306	2.35976	-0.0733027	Triticum aestivum	MS/MS	128	3	9.8	19.69	5.9678	68.6996	RBS1_WHEAT	2/78
153	RNA binding domain-containing protein (RBD)	65	Gene expression	0.655669	5.19315e-36	7.0679e-17	0.0814305	Yes	Yes	No	3.85559	3.53439	-0.321204	Hordeum vulgare	PMF	112	40	4.57	31.872	5.8502	35.7327	gi|326493824	8/16
154	S-adenosylmethionine synthase	75	Nitrogen metabolism	0.57034	1.03681e-28	2.267e-05	0.00111893	Yes	Yes	No	3.29001	3.20908	-0.080934	Hordeum vulgare	MS/MS	107	3	5.5	43.609	6.4022	63.4667	METK4_HORVU	2/145
155	S-adenosylmethionine synthase 1	83	Nitrogen metabolism	0.829769	0	5.98702e-13	4.23669e-09	Yes	Yes	Yes	3.99737	4.10286	0.10549	Hordeum vulgare	MS/MS	251	3	5.5	43.257	6.2918	84.5725	METK2_HORVU	3/86
156	S-adenosylmethionine synthase 3	94	Nitrogen metabolism	0.839767	0	0	9.77156e-12	Yes	Yes	Yes	4.59053	4.84904	0.25851	Hordeum vulgare	MS/MS	137	3	5.5	43.609	5.5286	73.4091	METK4_HIORVU	3/84
157	S-adenosylmethionine synthase 4	55	Nitrogen metabolism	0.767969	1.77075e-29	3.15166e-05	0.0335485	Yes	Yes	No	3.55791	3.66141	0.1035	Hordeum vulgare	PMF	194	3	5.4	43.138	6.4382	48.4659	METK3_HORVU	21/83
158	Sedoheptulose-1,7-bisphosphate	29	Photosynthesis	0.651772	7.20849e-09	7.56265e-15	0.121207	Yes	Yes	No	5.32453	5.7273	0.402769	Triticum urartu	PMF	82	40	5.74	40.102	5.795	81.084	gi|474425491	15/68
159	Soluble inorganic pyrophosphatase	74	Other	0.726132	0	8.3307e-29	8.70197e-06	Yes	Yes	Yes	3.35525	3.63171	0.276456	Oryza sativa	PMF	61	35	5.5	24.372	5.1302	22.389	IPYR_ORYSI	6/39
160	SOUL heme-binding protein (predicted)	53	Defence	0.56362	1.7433e-21	6.81629e-05	0.392277	Yes	Yes	No	4.19011	4.30295	0.112846	Hordeum vulgare	PMF	90	51	5.26	24.088	5.1806	63.9028	gi|326488153	8/24
161	Superoxide dismutase [Mn]	88	Defence	0.579033	1.73105e-36	9.24156e-18	0.00922518	Yes	Yes	No	2.64773	2.91481	0.26708	Zea mays	MS/MS	206	3	7.8	25.529	4.3982	25.267	SODM1_MAIZE	2/47
162	Temperature-induced lipocalin-1	72	Defence	0.683756	9.61917e-28	4.95323e-29	3.03033e-07	Yes	Yes	Yes	2.7069	3.21603	0.509128	Hordeum vulgare	PMF	153	57	5.5	21.805	5.8334	60.1526	gi|77744845	11/17
163	Temperature-induced lipocalin-1	58	Defence	0.644697	4.77079e-23	1.83826e-07	0.0391546	Yes	Yes	No	3.3218	3.16661	-0.155185	Brachypodium distachyon	PMF	77	36	5.37	22.061	4.1486	41.4016	gi|357150111	7/17
164	Thiamine pyrophosphate (TPP)-dependent protein family	102	Other	0.785872	0	1.59846e-16	0.02824	Yes	Yes	No	6.03541	5.89949	-0.135927	Hordeum vulgare	PMF	163	37	5.45	74.032	4.979	31.4592	gi|326533372	16/34
165	Thioredoxin O	68	Defence	0.832749	0	0.163614	0.227027	Yes	No	No	5.35655	5.32965	-0.0269039	Oryza sativa	MS/MS	76	3	6.3	32.477	6.2486	78.8164	CDSP_ORYSJ	1/62
166	Translational elongation factor Tu	96	Gene expression	0.668231	2.78041e-31	6.00573e-07	0.0354423	Yes	Yes	No	4.66558	4.74789	0.0823182	Gonium pectorale	PMF	63	54	4.8	25.733	5.0006	63.7284	EFTU_GONPE	7/81
167	Translational elongation factor Tu	95	Gene expression	0.833112	0	0.953488	1.08612e-05	Yes	No	Yes	5.70666	5.70582	-0.000838764	Brachypodium distachyon	PMF	220	52	5.88	50.638	5.3174	70.095	gi|357149925	22/43
168	Translationally controlled tumor protein	68	Defence	0.721951	0	7.49239e-09	0.000950893	Yes	Yes	No	3.02697	3.20857	0.181602	Hordeum vulgare	PMF	118	13	4.53	18.929	6.4334	1.71924	TCTP_HORVU	7/33
169	Translocase, subunit secA, chloroplastic	73	Nitrogen metabolism	0.682061	3.03449e-39	1.56994e-08	0.00518553	Yes	Yes	No	3.22383	2.99044	-0.233395	Arabidopsis thaliana	MS/MS	38	3	6	115.682	6.2318	23.2611	SECA_ARATH	3/96
170	Triosephosphate isomerase	96	Carbon metabolism	0.821719	0	0.304126	0.19019	Yes	No	No	4.88486	4.89608	0.0112217	Hordeum vulgare	PMF	176	48	7.04	32.679	6.203	62.1585	gi|326496613	14/27
171	Triosephosphate isomerase	92	Carbon metabolism	0.921437	0	0.0601032	1.94588e-06	Yes	No	Yes	4.84929	4.82483	-0.0244556	Secale cereale	MS/MS	33	3	6	31.955	5.6606	50.0358	TPIC_SECCE	1/13
172	Triosephosphate isomerase	75	Carbon metabolism	0.572591	0	0.127502	4.8234e-08	Yes	No	Yes	4.63999	4.6879	0.0479118	Hordeum vulgare	MS/MS	116	3	5.3	26.948	5.087	48.8148	TPIS_HORVU	1/41
173	Triosephosphate isomerase	74	Carbon metabolism	0.645156	3.79884e-23	0.325389	0.946306	Yes	No	No	5.09457	5.06507	-0.0295021	Aegilopis tauschii	PMF	184	56	5.21	27.764	5.6678	79.9502	gi|475578260	14/27
174	Triosephosphate isomerase	65	Carbon metabolism	0.611037	9.13312e-33	0.187939	0.00426861	Yes	No	No	3.94613	3.91009	-0.0360469	Secale cereale	PMF	121	40	6	31.955	6.0758	73.3219	TPIC_SECCE	11/27
175	Tubby-like F-box protein 11	43	Signaling	0.767148	1.33862e-25	0.0480584	0.000117259	Yes	No	Yes	3.06887	3.10968	0.0408137	Arabidopsis thaliana	PMF	58	21	7.9	40.842	5.4998	50.4719	SKP2A_ARATH	7/23
176	Tubulin beta-2 chain	73	Structural	0.536907	4.07185e-17	0.148111	0.0272752	Yes	No	No	2.22529	2.16145	-0.0638447	Zea mays	MS/MS	30	3	4.7	50.535	5.1926	66.432	TBB2_MAIZE	1/116
177	Tubulin beta-2 chain	62	Structural	0.759939	1.72224e-31	0.0177601	0.00743471	Yes	No	No	2.59703	2.65934	0.0623156	Zea mays	MS/MS	40	3	4.7	50.535	5.0486	58.4083	TBB2_MAIZE	1/60
178	Ubiquitin carboxyl-terminal hydrolase 19	57	Defence	0.476514	8.07716e-20	7.0679e-17	0.0071823	Yes	Yes	No	3.88045	3.66957	-0.210876	Arabidopsis thaliana	MS/MS	36	3	4.8	77.097	5.7974	49.7742	UBP19_ARATH	2/91
179	UTP-glucose-1-phosphate uridylyltransferase	100	Carbon metabolism	0.719313	0	0.206153	0.0600875	Yes	No	No	5.88877	5.90606	0.0172852	Arabidopsis thaliana	PMF	62	18	5.73	52.058	5.1422	54.7454	gi|15237947	7/21
180	UTP-glucose-1-phosphate uridylyltransferase	99	Carbon metabolism	0.751727	0	2.68343e-16	0.00873329	Yes	Yes	No	5.16892	5.29326	0.124342	Arabidopsis thaliana	PMF	62	18	5.73	52.058	5.8382	68.9612	UGPA1_ARATH	7/21
181	UTP-glucose-1-phosphate uridylyltransferase	89	Carbon metabolism	0.562792	1.48906e-25	0.487958	0.622733	Yes	No	No	4.60862	4.59184	-0.0167826	Arabidopsis thaliana	PMF	55	17	5.73	52.058	5.8022	50.6463	UGPA1_ARATH	6/21
182	UTP-glucose-1-phosphate uridylyltransferase	86	Carbon metabolism	0.794204	0	6.57088e-18	0.803342	Yes	Yes	No	4.4319	4.67605	0.244155	Arabidopsis thaliana	PMF	66	18	5.73	52.058	5.951	80.0374	UGPA1_ARATH	7/21
183	Vacuolar proton-ATPase	81	Ion/electron transport	0.594539	8.86823e-35	3.5598e-09	5.04695e-05	Yes	Yes	Yes	4.02124	4.11635	0.0951091	Hordeum vulgare	PMF	181	29	5.23	68.752	5.3438	11.2256	gi|11527563	18/25
184	Zinc dependent protease (putative)	92	Defence	0.576838	3.09983e-34	0.74646	0.0264617	Yes	No	No	4.12809	4.13366	0.00556458	Oryza sativa	MS/MS	26	3	6	72.75	5.819	49.3381	FTSH6_ORYSJ	1/33
185	Unknown protein	91	Unknown	0.840946	0	0.349307	0.0225779	Yes	No	No	4.09354	4.10494	0.0114028							6.1406	59.7165
186	Unknown protein	91	Unknown	0.384573	1.95214e-19	3.59022e-07	0.0991223	Yes	Yes	No	3.95343	3.79534	-0.158089							6.827	57.3618
187	Unknown protein	89	Unknown	0.696402	2.54019e-41	0	5.13541e-10	Yes	Yes	Yes	2.57751	3.1297	0.552189							5.2478	45.5879
188	Unknown protein	89	Unknown	0.773558	0	1.89427e-11	0.00146941	Yes	Yes	No	3.87112	3.75211	-0.119011							6.5222	33.1163
189	Unknown protein	87	Unknown	0.3241	1.86684e-36	0.673499	4.945e-05	Yes	No	Yes	3.89919	3.88797	-0.0112249							5.051	77.5954
190	Unknown protein	85	Unknown	0.386455	3.34753e-29	0.00334264	0.00254376	Yes	No	No	3.37424	3.3091	-0.0651406							6.3614	23.6972
191	Unknown protein	85	Unknown	0.63512	4.92495e-39	0.459253	2.83609e-05	Yes	No	Yes	4.80659	4.79777	-0.00881889							6.3662	76.0256
192	Unknown protein	85	Unknown	0.705807	0	4.7167e-32	0.000366978	Yes	Yes	No	4.59206	4.86166	0.269605							6.2918	86.5785
193	Unknown protein	85	Unknown	0.787018	4.02032e-32	0.00133045	0.909383	Yes	No	No	3.86165	3.97478	0.113134							5.5886	25.3542
194	Unknown protein	84	Unknown	0.443845	5.01557e-19	8.1605e-29	0.00757282	Yes	Yes	No	4.09689	4.50413	0.40724							5.2958	47.681
195	Unknown protein	84	Unknown	0.671396	0	0.152265	9.48712e-08	Yes	No	Yes	5.54992	5.57305	0.0231271							6.2054	28.5811
196	Unknown protein	81	Unknown	0.55699	6.19055e-28	1.37964e-13	1.29991e-05	Yes	Yes	Yes	2.93329	3.12924	0.195957							6.0974	22.5634
197	Unknown protein	80	Unknown	0.690165	0	0.0115601	1.56395e-10	Yes	No	Yes	3.62976	3.66948	0.0397179							6.383	80.7351
198	Unknown protein	79	Unknown	0.53101	1.94562e-25	5.17965e-10	0.0139487	Yes	Yes	No	3.39978	3.54449	0.144712							5.651	78.2931
199	Unknown protein	78	Unknown	0.473414	2.54249e-33	0.000704801	0.0181264	Yes	No	No	3.31101	3.37842	0.0674117							5.1518	81.3456
200	Unknown protein	78	Unknown	0.406911	2.21464e-18	4.81563e-08	2.35592e-05	Yes	Yes	Yes	3.65714	3.80403	0.146888							5.135	40.6167
201	Unknown protein	77	Unknown	0.575114	2.19259e-33	9.19842e-16	0.147073	Yes	Yes	No	2.90513	2.69007	-0.215059							5.591	75.9384
202	Unknown protein	76	Unknown	0.627995	3.7322e-32	0.0203184	4.64354e-08	Yes	No	Yes	3.81139	3.78522	-0.0261706							6.5294	54.3093
203	Unknown protein	76	Unknown	0.835057	0	0.0245044	0.0129974	Yes	No	No	3.6019	3.64142	0.0395205							5.5046	46.7217
204	Unknown protein	75	Unknown	0.704201	0	0.138461	0.0214876	Yes	No	No	3.39531	3.4214	0.0260929							6.0422	38.3491
205	Unknown protein	75	Unknown	0.561428	5.69487e-27	2.09931e-05	0.0154255	Yes	Yes	No	3.26748	3.36675	0.0992632							5.7566	43.7564
206	Unknown protein	75	Unknown	0.646226	4.75542e-30	4.84503e-33	1.671e-05	Yes	Yes	Yes	3.61663	3.35342	-0.263204							6.3422	51.1696
207	Unknown protein	75	Unknown	0.773409	0	4.42217e-18	0.000265202	Yes	Yes	No	3.45749	3.65033	0.192841							6.551	62.2458
208	Unknown protein	74	Unknown	0.438367	5.75035e-33	2.6288e-12	0.0641576	Yes	Yes	No	3.53735	3.37151	-0.165845							6.1478	67.0425
209	Unknown protein	73	Unknown	0.688654	1.28883e-30	0.0568206	3.42616e-06	Yes	No	Yes	2.94582	2.90888	-0.0369411							6.0062	25.1798
210	Unknown protein	73	Unknown	0.593421	1.76908e-30	6.01829e-08	0.00365441	Yes	Yes	No	3.0103	3.11662	0.106324							5.7014	67.653
211	Unknown protein	71	Unknown	0.711492	3.49282e-36	3.19246e-18	0.0454867	Yes	Yes	No	3.02082	3.23279	0.211968							5.9246	73.4964
212	Unknown protein	71	Unknown	0.724141	0	2.28621e-23	5.40211e-06	Yes	Yes	Yes	3.32995	3.11897	-0.210981							5.2622	69.1357
213	Unknown protein	71	Unknown	0.774724	0	0.000479285	2.312e-15	Yes	No	Yes	3.92718	3.99204	0.0648612							4.9478	78.4676
214	Unknown protein	71	Unknown	0.795955	0	6.83084e-37	0.00609169	Yes	Yes	No	3.55369	3.85415	0.300457							5.7566	37.3898
215	Unknown protein	70	Unknown	0.721582	0	0.00321589	2.07957e-05	Yes	No	Yes	3.48858	3.45235	-0.0362342							5.9006	83.962
216	Unknown protein	69	Unknown	0.685685	0	0.518253	0.000121202	Yes	No	Yes	3.5747	3.58508	0.0103786							5.183	27.3602
217	Unknown protein	69	Unknown	0.607871	1.08322e-31	0.0154619	0.00422072	Yes	No	No	2.82302	2.88993	0.0669072							6.0854	62.0713
218	Unknown protein	65	Unknown	0.747586	9.55233e-20	0.478786	0.366219	Yes	No	No	3.08763	3.11596	0.0283395							6.8198	53.4371
219	Unknown protein	64	Unknown	0.694463	1.77771e-23	0.478312	0.150139	Yes	No	No	2.41157	2.38942	-0.0221484							5.7086	63.4667
220	Unknown protein	62	Unknown	0.892768	1.61783e-35	3.53395e-17	1.13071e-19	Yes	Yes	Yes	3.81119	4.31296	0.501775							5.9222	79.863
221	Unknown protein	62	Unknown	0.872881	0	2.1015e-10	0.000118154	Yes	Yes	Yes	3.66229	3.78391	0.121616							6.5486	92.4218
222	Unknown protein	62	Unknown	0.348581	5.61327e-12	0.000466406	0.0327705	Yes	No	No	2.46597	2.52576	0.0597889							5.123	25.7903
223	Unknown protein	61	Unknown	0.901333	0	0.000327853	0.00167006	Yes	No	No	3.68257	3.6272	-0.0553785							6.0542	77.0721
224	Unknown protein	60	Unknown	0.608749	1.44703e-21	0.308973	0.100236	Yes	No	No	2.55555	2.58763	0.0320859							6.011	38.0875
225	Unknown protein	58	Unknown	0.689436	6.81834e-21	3.75439e-05	0.422992	Yes	Yes	No	3.80689	3.64253	-0.164361							5.7182	64.9494
226	Unknown protein	58	Unknown	0.54876	2.77548e-13	0.000465684	0.0420519	Yes	No	No	2.65933	2.78602	0.126684							5.5094	82.1305
227	Unknown protein	58	Unknown	0.539008	1.09269e-17	1.31462e-05	0.280792	Yes	Yes	No	2.75522	2.88532	0.130099							5.0702	55.0942
228	Unknown protein	57	Unknown	0.75912	3.78582e-31	3.0236e-09	3.13065e-06	Yes	Yes	Yes	3.41593	3.5938	0.177876							5.8526	38.5235
229	Unknown protein	57	Unknown	0.706381	3.10564e-27	0.0232373	1.95752e-05	Yes	No	Yes	3.05767	3.11378	0.056116							6.1046	74.8046
230	Unknown protein	56	Unknown	0.655448	3.19401e-28	4.32698e-05	0.00406816	Yes	Yes	No	3.30798	3.37636	0.0683838							6.0686	33.9884
231	Unknown protein	56	Unknown	0.521884	2.84238e-17	0.00112504	0.767136	Yes	No	No	2.71909	2.83599	0.116902							6.083	25.1798
232	Unknown protein	56	Unknown	0.544608	3.12386e-13	0.040405	0.0449704	Yes	No	No	3.24088	3.3062	0.0653204							5.891	77.2466
233	Unknown protein	56	Unknown	0.623497	3.28451e-20	0.00345033	0.0504444	Yes	No	No	3.12272	3.19573	0.0730092							5.8046	76.1128
234	Unknown protein	54	Unknown	0.589086	7.9373e-21	0.0745885	0.118467	Yes	No	No	3.17693	3.20764	0.0307072							6.5822	48.5532
235	Unknown protein	54	Unknown	0.616299	2.89801e-28	0.104511	0.00303189	Yes	No	No	2.18779	2.21903	0.0312408							5.8718	74.1941
236	Unknown protein	54	Unknown	0.787824	8.01798e-31	2.77556e-15	0.000865663	Yes	Yes	No	4.14769	3.93612	-0.211568							6.0974	18.2027
237	Unknown protein	53	Unknown	0.438946	7.06119e-16	0.00212537	0.0386724	Yes	No	No	2.60089	2.66102	0.0601252							6.3902	73.4091
238	Unknown protein	53	Unknown	0.556821	3.47364e-17	0.00437913	0.368911	Yes	No	No	4.72295	4.84784	0.12489							5.8238	24.2204
239	Unknown protein	52	Unknown	0.558728	0	0	8.80559e-07	Yes	Yes	Yes	3.05476	3.29296	0.238202							6.7142	67.217
240	Unknown protein	50	Unknown	0.718985	0	2.13622e-08	0.207967	Yes	Yes	No	2.68128	2.84738	0.166105							5.087	63.2923
241	Unknown protein	50	Unknown	0.722428	3.53395e-17	4.69225e-08	0.0940787	Yes	Yes	No	3.05655	3.1854	0.128846							6.2078	51.1696
242	Unknown protein	48	Unknown	0.745344	0	0	0.000310218	Yes	Yes	No	3.1348	3.76575	0.630955							6.4046	50.8207
243	Unknown protein	48	Unknown	0.640014	8.19876e-15	0.00771488	0.73501	Yes	No	No	2.86912	2.98122	0.112101							6.0518	52.3906
244	Unknown protein	48	Unknown	0.478963	1.59028e-15	0.117374	0.916312	Yes	No	No	2.51708	2.56295	0.0458743							5.483	49.3381
245	Unknown protein	48	Unknown	0.620496	0	0.00503189	0.00108827	Yes	No	No	3.20456	3.2907	0.0861358							6.1118	54.8326
246	Unknown protein	47	Unknown	0.528891	1.32678e-09	3.42614e-07	0.148799	Yes	Yes	No	2.65967	2.52455	-0.135119							6.023	75.9384
247	Unknown protein	47	Unknown	0.373088	2.74779e-13	0.0608127	0.173632	Yes	No	No	2.43435	2.49195	0.0576071							6.4862	49.8614
248	Unknown protein	47	Unknown	0.615108	2.05519e-21	0.923902	0.0575947	Yes	No	No	3.52133	3.52355	0.00222321							6.3302	49.6869
249	Unknown protein	47	Unknown	0.789955	1.9984e-15	0.0269805	0.552678	Yes	No	No	2.75075	2.70354	-0.0472014							6.467	80.9095
250	Unknown protein	47	Unknown	0.598929	1.07539e-19	0.0854851	0.197743	Yes	No	No	4.54152	4.58896	0.0474395							5.9294	74.2813
251	Unknown protein	44	Unknown	0.530578	2.47977e-13	0.0034626	0.00155631	Yes	No	No	3.39301	3.43724	0.0442324							6.2582	75.8511
252	Unknown protein	44	Unknown	0.788243	3.91281e-37	0.000372015	0.035954	Yes	No	No	3.74771	3.79118	0.0434677							6.1022	68.874
253	Unknown protein	40	Unknown	0.480648	1.14054e-13	0.00425388	6.04737e-07	Yes	No	Yes	2.80072	2.71378	-0.0869322							5.9798	58.3211
254	Unknown protein	39	Unknown	0.592338	3.09089e-21	4.07802e-09	0.0161759	Yes	Yes	No	2.93794	3.06507	0.127136							5.2238	61.7225
255	Unknown protein	38	Unknown	0.796868	4.63412e-29	0.0340759	0.00129146	Yes	No	No	4.07603	4.11581	0.0397814							6.3662	54.3965
256	Unknown protein	32	Unknown	0.560152	1.90939e-13	1.72752e-08	0.0106152	Yes	Yes	No	2.62083	2.77282	0.151988							5.7182	84.0493
257	Unknown protein	21	Unknown	0.652177	2.06276e-09	0.000234646	0.0401908	Yes	No	No	2.78505	2.70749	-0.0775575							4.4822	25.0926
