# Supplementary material for: Identification of drought responsive proteins and related proteomic QTLs in barley
Source: J Exp Bot. 2019 Feb 28;70(10):2823–37. doi: 10.1093/jxb/erz075 (PMC6506773; doi:10.1093/jxb/erz075)
Supplement: Supplementary Table S3 [file erz075_suppl_supplementary_table_s3.xlsx]

## Sheet: Arkusz1
Table S3. Root proteins observed in RILs – the results of statistical analysis and mass spectrometry identification
Protein number	Protein name	Number of genotypes in which protein was observed	Function	Correlation between technical replications	P-value for Genotypes (G)	P-value for Drought (D)	P-value for G x E interaction	Differences between genotypes significance	Drought effect significance	G x E interaction significance	Mean in Control (C)	Mean in Drought (D)	Drought effect (D-C)	Organism	Identification method	MASCOT score (p≤0,05)	Sequence coverage [%]	pI (theoretical)	Molecular mass (theoretical) [kDa]	pI (experimental)	Molecular mass (experimental) [kDa]	Accession number	Matched peptides
1	14-3-3-like protein A	28	Defence	0.71106	9.7293e-08	0	1.75106e-05	Yes	Yes	Yes	3.7965	3.30464	-0.491864	Triticum aestivum	PMF	101	39	4.83	29.388	6.01933	104.289	gi|40781605	7/35
2	14-3-3-like protein A	51	Defence	0.53206	3.3758e-26	0.0013378	0.0798916	Yes	No	No	5.1854	5.09877	-0.0866221	Hordeum vulgare	PMF	105	46	4.83	29.448	5.11933	24.789	1433A_HORVU	11/22
3	14-3-3-like protein A	69	Defence	0.676321	1.40505e-33	0.12788	0.00170809	Yes	No	No	3.19204	3.23036	0.038328	Hordeum vulgare	MS/MS	250	17	4.7	29.448	5.34622	43.48	1433A_HORVU	3/22
4	14-3-3-like protein A	87	Defence	0.602645	2.38303e-35	3.66258e-27	0.000404284	Yes	Yes	No	4.73298	4.87018	0.137201	Hordeum vulgare	PMF	95	39	4.83	29.448	5.69664	34.302	1433A_HORVU	7/35
5	14-3-3-like protein A	32	Defence	0.60136	3.25757e-09	7.08433e-13	0.00454017	Yes	Yes	No	5.0318	4.81913	-0.212671	Hordeum vulgare	MS/MS	69	7	4.7	29.448	5.66639	34.479	1433A_HORVU	1/48
6	14-3-3-like protein A	20	Defence	0.693667	1.18536e-11	0.0239491	0.000164584	Yes	No	No	4.70564	4.64395	-0.0616856	Hordeum vulgare	PMF	79	38	4.83	29.448	5.5479	70.52	1433A_HORVU	9/22
7	14-3-3-like protein A	40	Defence	0.531496	0	0.000121909	0.779754	Yes	Yes	No	4.63702	4.55549	-0.0815353	Hordeum vulgare	PMF	72	33	4.83	29.448	5.09412	55.562	1433A_HORVU	6/17
8	2,3-bisphosphoglycerate independent phosphoglycerate mutase	89	Carbon metabolism	0.673884	0	0.137693	0.147379	Yes	No	No	5.42714	5.44889	0.0217556	Ricinus communis	PMF	60	17	5.52	61.008	5.15462	40.732	PMGI_RICCO	9/35
9	2,3-bisphosphoglycerate-independent phosphoglycerate mutase	29	Carbon metabolism	0.95375	3.27446e-23	0.24763	0.0088203	Yes	No	No	3.77191	3.73724	-0.0346697	Ricinus communis	MS/MS	81	3	5.4	61.008	5.04874	96.599	PMGI_RICCO	1/37
10	2,3-bisphosphoglycerate-independent phosphoglycerate mutase	82	Carbon metabolism	0.864219	8.78666e-25	0	5.68958e-16	Yes	Yes	Yes	3.56308	5.01622	1.45314	Aegilops tauschii	PMF	173	41	5.93	66.379	5.2	10.994	gi|475612558	18/35
11	2-dehydro-3-deoxyphosphoheptonate aldolase	49	Carbon metabolism	0.325535	7.48132e-06	4.84588e-10	0.0321676	Yes	Yes	No	3.78804	3.48645	-0.301594	Morinda citrifolia	PMF	73	35	7.28	59.529	6.10252	11.125	gi|2546988	13/81
12	26S protease regulatory subunit 4 homolog	50	Defence	0.752317	1.66533e-15	0	0.000172705	Yes	Yes	No	4.97748	4.19287	-0.784608	Oryza sativa	PMF	112	38	5.91	49.727	5.26303	11.621	PRS4_ORYSJ	16/50
13	26S protease regulatory subunit 6A homolog	28	Defence	0.257455	5.43502e-06	6.8923e-09	0.0236896	Yes	Yes	No	4.96803	4.68225	-0.285785	Arabidopsis thaliana	MS/MS	36	4	5.5	27.391	6.60924	11.736	PSA6A_ARATH	1/22
14	26S proteasome non-ATPase regulatory subunit	67	Defence	0.423018	3.2603e-18	0.185898	0.0053885	Yes	No	No	3.75059	3.77945	0.0288615	Triticum aestivum	PMF	80	21	6	34.304	5.20504	11.806	gi|340842127	8/16
15	26S proteasome regulatory complex	81	Defence	0.873057	0	8.7158e-05	0.735694	Yes	Yes	No	5.53145	5.59473	0.0632809	Oryza sativa	PMF	60	16	6.03	48.165	6.29412	11.9	PRS7_ORYSJ	7/17
16	30S ribosomal protein S4, fragment	73	Gene expression	0.596908	2.76083e-32	6.77497e-22	0.0001266	Yes	Yes	Yes	4.68625	4.41436	-0.271893	Alopecurus pratensis	PMF	63	31	11.07	22.74	7.01765	12.115	RR4_ALOPR	6/22
17	30S ribosomal protein S8, fragment	46	Gene expression	0.328709	9.12324e-13	7.94451e-06	0.0277885	Yes	Yes	No	3.96479	4.13805	0.173262	Phaseolus vulgaris	PMF	59	38	10.8	15.802	4.55966	12.259	RR8_PHAAN	7/41
18	40S ribosomal protein S4	53	Gene expression	0.519476	1.35874e-10	0.776333	0.891818	Yes	No	No	4.05283	4.03872	-0.0141064	Zea mays	PMF	53	32	10.7	30.112	4.46134	12.455	RS4_MAIZE	5/27
19	60kDa jasmonate-induced protein	58	Defence	0.670998	2.81861e-27	2.44249e-15	3.06137e-05	Yes	Yes	Yes	4.82839	4.57989	-0.248502	Hordeum vulgare	PMF	61	26	6.54	60.666	4.2042	12.406	JI60_HORVU	11/62
20	Abhydrolase 3	62	Carbon metabolism	0.785919	0	3.32846e-09	0.535622	Yes	Yes	No	4.40635	4.28214	-0.124217	Hordeum vulgare	PMF	105	41	5.46	36.937	6.77815	12.505	gi|326502616	8/23
21	Aconitate hydrolase, cytoplasmatic	78	Carbon metabolism	0.762477	0	1.22413e-14	0.0163373	Yes	Yes	No	5.21406	5.4148	0.20074	Cucurbita maxima	PMF	62	11	5.74	98.57	5.41933	12.579	ACOC_CUCMA	10/34
22	Aconitate hydrolase, cytoplasmatic	66	Carbon metabolism	0.808228	0	2.83353e-18	0.0126107	Yes	Yes	No	5.1363	5.37463	0.238338	Triticum urartu	PMF	106	4	6.04	93.85	4.39076	12.959	gi|473887274	15/36
23	Aconitate hydrolase, cytoplasmatic	64	Carbon metabolism	0.709996	3.58986e-33	6.35698e-11	6.39904e-06	Yes	Yes	Yes	4.638	4.84205	0.204054	Hordeum vulgare	PMF	159	31	6.79	107.538	5.52269	13.14	gi|326495130	25/57
24	Actin 1	84	Other	0.734033	0	0.00173991	1.05636e-08	Yes	No	Yes	6.01405	5.9692	-0.0448529	Oryza sativa	MS/MS	101	11	5.2	42.014	5.38403	13.244	ACT1_ORYSI	3/22
25	Actin 1	83	Other	0.718937	3.19992e-32	0.00584567	1.52077e-05	Yes	No	Yes	5.81134	5.8557	0.044367	Oryza sativa	MS/MS	131	11	5.2	42.014	4.7916	13.671	ACT1_ORYSI	3/23
26	Adenine phosphoribosyltransferase	65	Nitrogen metabolism	0.657557	5.40406e-29	3.33067e-15	0.00012923	Yes	Yes	Yes	4.42609	4.15075	-0.275339	Arabidopsis thaliana	PMF	29	27	9.58	26.607	5.02101	13.807	APT1_ARATH	4/34
27	Adenosylhomocysteinase	68	Nitrogen metabolism	0.806713	4.88436e-41	0.00122858	6.59167e-06	Yes	No	Yes	5.47722	5.54368	0.0664603	Triticum aestivum	PMF	67	14	5.65	54.086	5.1395	14.111	SAHH_WHEAT	8/14
28	Aldo-keto reductase (probable)	58	Carbon metabolism	0.682876	9.12947e-34	0.134661	0.122299	Yes	No	No	4.56704	4.54304	-0.0240085	Arabidopsis thaliana	PMF	60	20	5.91	38.233	7.01765	14.365	ALKR5_ARATH	5/12
29	Ascorbate peroxidase	78	Defence	0.531904	1.15672e-26	1.1185e-10	0.00172969	Yes	Yes	No	4.14738	3.97228	-0.175102	Hordeum vulgare	PMF	152	56	5.85	27.532	5.3916	14.566	gi|3688398	11/20
30	Ascorbate peroxidase	66	Defence	0.68493	0	0.00068053	7.48104e-06	Yes	No	Yes	4.40641	4.34265	-0.0637551	Hordeum vulgare	PMF	113	52	5.1	27.964	6.94454	14.828	gi|15808779	10/33
31	Ascorbate peroxidase	85	Defence	0.627956	4.33047e-37	1.02834e-24	0.228108	Yes	Yes	No	4.92947	4.74027	-0.1892	Hordeum vulgare	PMF	109	43	5.1	27.964	4.42353	14.976	gi|15808779	7/19
32	Ascorbate peroxidase	89	Defence	0.75911	0	0.0598899	6.64031e-05	Yes	No	Yes	5.40673	5.42992	0.0231967	Hordeum vulgare	PMF	97	50	5.85	27.532	4.86219	15.336	gi|3688398	10/31
33	Ascorbate peroxidase	65	Defence	0.523386	4.82919e-38	0.105964	0.00411265	Yes	No	No	4.02298	3.99045	-0.0325267	Hordeum vulgare	PMF	106	53	5.85	27.532	4.17143	15.366	gi|3688398	12/31
34	Ascorbate peroxidase	77	Defence	0.427771	1.77245e-19	0.480387	0.00336479	Yes	No	No	6.03586	6.05866	0.0227942	Hordeum vulgare	PMF	74	33	5.1	27.964	4.86219	15.799	gi|15808779	6/17
35	Ascorbate peroxidase	62	Defence	0.622244	2.34995e-25	0.975647	1.53611e-05	Yes	No	Yes	5.03228	5.033	0.000716764	Hordeum vulgare	PMF	120	44	5.85	27.532	6.91933	16.147	gi|3688398	9/18
36	Ascorbate peroxidase	63	Defence	0.607454	2.30451e-22	0.0416189	0.176666	Yes	No	No	4.34894	4.42405	0.0751112	Oryza sativa	PMF	66	35	5.1	27.215	7.01765	16.147	APX2_ORYSJ	6/40
37	Ascorbate peroxidase	69	Defence	0.645616	6.46203e-38	0.0807459	0.000446249	Yes	No	No	5.83384	5.79229	-0.0415475	Oryza sativa	PMF	60	35	5.1	27.215	4.23697	15.988	APX2_ORYSJ	8/54
38	Ascorbate peroxidase, chloroplastic-like	48	Defence	0.833196	0	0	1.82459e-08	Yes	Yes	Yes	4.31662	3.79303	-0.523584	Oryza sativa	MS/MS	277	16	5.1	27.215	4.18908	16.405	APX2_ORYSJ	3/30
39	Ascorbate peroxidase, cytosolic	88	Defence	0.763963	0	5.6272e-11	0.00012195	Yes	Yes	Yes	5.79904	5.89055	0.0915155	Oryza sativa	PMF	81	35	5.21	27.215	5.13193	16.866	APX2_ORYSJ	6/23
40	Ascorbate peroxidase, cytosolic	69	Defence	0.377406	1.58188e-18	5.01041e-06	0.610564	Yes	Yes	No	6.10802	6.00131	-0.106711	Oryza sativa	PMF	71	35	5.21	27.215	4.6	16.866	APX2_ORYSJ	7/26
41	Ascorbate peroxidase, cytosolic	70	Defence	0.525984	3.35676e-28	1.55354e-12	0.120601	Yes	Yes	No	5.19611	5.00743	-0.188673	Oryza sativa	PMF	88	30	5.21	27.215	4.13866	17.375	APX2_ORYSJ	10/31
42	Ascorbate peroxidase, cytosolic	58	Defence	0.747206	7.37945e-32	0.495071	0.506029	Yes	No	No	4.15922	4.14464	-0.0145775	Oryza sativa	PMF	60	31	5.1	27.215	5.2605	17.41	APX2_ORYSJ	5/30
43	Ascorbate peroxidase, cytosolic	88	Defence	0.742635	0	2.48119e-15	0.00105847	Yes	Yes	No	4.58138	4.70318	0.121803	Oryza sativa	MS/MS	225	16	5.1	27.215	5.01345	17.341	APX2_ORYSJ	3/32
44	ATP synthase subunit alpha, mitochondrial	73	Ion/Electron transport	0.793594	0	8.65536e-09	0.00157491	Yes	Yes	No	4.48349	4.35519	-0.128302	Triticum aestivum	PMF	112	28	5.7	55.515	6.45546	19.646	ATPAM_WHEAT	13/30
45	ATP synthase subunit alpha, mitochondrial	46	Ion/Electron transport	0.917871	0	0.406881	0.00396109	Yes	No	No	5.8653	5.84844	-0.0168596	Triticum aestivum	PMF	101	26	5.7	55.515	4.14874	22.266	ATPAM_WHEAT	12/30
46	ATP synthase subunit alpha, mitochondrial	83	Ion/Electron transport	0.761422	0	2.27283e-13	2.66475e-05	Yes	Yes	Yes	5.36143	5.46411	0.102674	Secale strictum	PMF	79	18	6.01	53.979	6.49076	24.887	gi|166165274	8/20
47	ATP synthase subunit alpha, mitochondrial	68	Ion/Electron transport	0.668524	2.22906e-28	2.86037e-12	2.61705e-05	Yes	Yes	Yes	4.5703	4.69552	0.125219	Oryza sativa	PMF	89	25	5.85	55.624	7.01765	24.987	ATPAM_ORYSA	9/21
48	ATP synthase subunit beta	35	Ion/Electron transport	0.573598	1.51758e-06	1.28248e-08	0.38467	Yes	Yes	No	4.16902	4.40971	0.240689	Hordeum vulgare	PMF	219	59	5.17	53.898	4.42857	25.286	ATPB_HORVU	27/46
49	ATP synthase subunit beta, mitochondrial	83	Ion/Electron transport	0.489708	4.54613e-28	6.90399e-14	0.0238659	Yes	Yes	No	6.3672	6.20523	-0.161968	Zea mays	PMF	112	43	6	59.181	4.22185	25.897	ATPBM_MAIZE	15/65
50	ATP synthase subunit beta, mitochondrial	83	Ion/Electron transport	0.820446	0	1.09771e-34	1.22374e-05	Yes	Yes	Yes	5.6421	5.92426	0.282165	Zea Mays	PMF	131	46	6.01	59.181	5.4042	26.417	ATPBM_MAIZE	19/66
51	ATP synthase subunit beta, mitochondrial	20	Ion/Electron transport	0.869949	1.89346e-21	0.000153988	0.28988	Yes	No	No	4.51218	4.59485	0.0826717	Oryza sativa	PMF	121	44	5.95	59.012	4.12857	26.627	ATPBM_ORYSJ	18/66
52	ATP-synthase subunit beta	76	Ion/Electron transport	0.646014	1.50764e-30	8.33177e-05	0.658467	Yes	Yes	No	4.00709	3.92284	-0.0842446	Zea mays	PMF	109	34	6	59.181	5.4521	28.263	ATPBM_MAIZE	12/34
53	Beta-glucosidase	65	Carbon metabolism	0.769501	1.35457e-36	0.467041	0.0155877	Yes	No	No	4.6836	4.70976	0.0261593	Arabidopsis thaliana	PMF	34	16	6.24	62.379	4.79412	28.831	BGL47_ARATH	5/34
54	Betaine aldehyde dehydrogenase	32	Defence	0.59826	3.44408e-12	0.00211722	0.0924777	Yes	No	No	4.22073	4.10519	-0.11555	Hordeum vulgare	PMF	102	33	5.82	55.098	6.02437	29.293	gi|15147873	11/35
55	Betaine aldehyde dehydrogenase	56	Defence	0.734716	6.33728e-27	0	0.189135	Yes	Yes	No	4.55242	4.7782	0.225776	Hordeum vulgare	PMF	100	21	5.82	55.098	5.22773	29.293	gi|15147873	10/20
56	Betaine aldehyde dehydrogenase	69	Defence	0.71592	1.67957e-36	2.12623e-37	6.04489e-09	Yes	Yes	Yes	5.24453	5.5893	0.344766	Hordeum vulgare	PMF	96	34	5.82	55.098	4.87227	30.259	BADH_HORVU	12/52
57	Betaine aldehyde dehydrogenase	73	Defence	0.683991	2.71828e-33	2.09552e-38	0.0159375	Yes	Yes	No	4.86022	5.23448	0.374263	Hordeum vulgare	PMF	123	33	5.82	55.098	4.43361	30.572	gi|15147873	10/18
58	Betaine aldehyde dehydrogenase	69	Defence	0.706966	2.52183e-16	3.97216e-12	0.000338443	Yes	Yes	No	3.7404	3.92942	0.189012	Hordeum vulgare	PMF	96	32	5.77	55.081	7.01765	30.73	gi|326510533	9/23
59	Caffeic acid O-methyltransferase	61	Secondary metabolism	0.916603	0	0	1.54822e-06	Yes	Yes	Yes	5.43642	4.81037	-0.626051	Triticum aestivum	MS/MS	162	11	5.75	39.177	6.1479	30.783	FOMT1_WHEAT	3/67
60	Caffeoyl-CoA O-methyltransferase	61	Secondary metabolism	0.640405	1.0782e-23	3.01168e-07	0.000782108	Yes	Yes	No	4.40173	4.28607	-0.11566	Eucalyptus globulus	MS/MS	32	14	4.97	27.63	4.73361	31.641	CAMT1_EUCGL	3/14
61	Caffeoyl-CoA O-methyltransferase	66	Secondary metabolism	0.601837	1.19071e-30	0.011402	0.588702	Yes	No	No	4.14513	4.08135	-0.0637755	Zinnia violacea	MS/MS	153	14	5.9	27.8	4.2395	31.641	CAMT_ZINVI	2/21
62	Caffeoyl-CoA O-methyltransferase	29	Secondary metabolism	0.684139	2.16898e-16	7.19782e-06	0.00795269	Yes	Yes	No	3.67817	3.78541	0.107237	Eucalyptus gunnii	MS/MS	91	8	4.9	28.01	5.15714	32.411	CAMT_EUCGU	1/16
63	Callose synthase	75	Defence	0.675139	8.96379e-19	7.25433e-12	0.494146	Yes	Yes	No	5.50076	5.64702	0.146261	Arabidopsis thaliana	PMF	56	7	9.02	207.464	4.56471	32.747	CALSC_ARATH	11/22
64	Chaperone protein ClpC1, chloroplastic-like	80	Defence	0.478472	4.03375e-19	7.81135e-07	0.000710279	Yes	Yes	No	3.65303	3.78131	0.128286	Arabidopsis thaliana	PMF	67	18	6.36	103.616	4.99832	32.973	CLPC1_ARATH	14/47
65	Chitin-inducible gibberellin-responsive protein	69	Defence	0.728351	5.1376e-37	0.104032	0.163157	Yes	No	No	6.14713	6.07009	-0.077043	Oryza sativa	PMF	41	8	5.87	64.961	7.01765	34.243	CIGR1_ORYSJ	5/24
66	Chitinase	62	Carbon metabolism	0.536747	1.04026e-19	3.10988e-14	0.127994	Yes	Yes	No	4.28839	4.09749	-0.190906	Hordeum vulgare	PMF	119	46	6.08	26.898	6.70756	33.892	gi|563489	10/24
67	Cold regulated protein	48	Defence	0.700477	0	0.630286	0.395008	Yes	No	No	4.22485	4.24153	0.0166771	Hordeum vulgare	PMF	123	79	4.93	17.659	6.87647	34.126	gi|10799810	8/16
68	Cold regulated protein	68	Defence	0.808067	2.45639e-23	0	0.000319903	Yes	Yes	No	3.25712	4.01263	0.755506	Hordeum vulgare	PMF	119	60	4.93	17.659	4.13613	34.126	gi|10799810	7/11
69	Cold regulated protein	52	Defence	0.702717	1.11032e-07	4.77396e-15	0.126633	Yes	Yes	No	4.30074	5.23245	0.931709	Hordeum vulgare	PMF	90	39	4.93	17.659	6.58908	34.243	gi|10799810	5/6
70	Cold regulated protein	40	Defence	0.508421	1.66096e-15	0.185652	0.170096	Yes	No	No	5.24349	5.29447	0.0509858	Hordeum vulgare	PMF	82	48	4.93	17.659	5.50756	34.539	gi|10799810	6/30
71	Cold regulated protein	33	Defence	0.528226	4.3567e-07	1.09552e-14	0.00255827	Yes	Yes	No	4.08937	4.61429	0.524917	Hordeum vulgare	PMF	78	40	4.93	17.659	6.94706	34.479	gi|10799810	5/9
72	Cold shock protein	62	Defence	0.744613	2.6571e-36	7.40837e-06	0.0226646	Yes	Yes	No	4.12684	4.26006	0.133221	Hordeum vulgare	PMF	124	68	5.94	21.903	6.42017	34.598	gi|326523669	7/25
73	Cysteine synthase	75	Nitrogen metabolism	0.718303	6.53569e-33	0.157397	0.0200342	Yes	No	No	4.88795	4.86807	-0.0198808	Triticum aestivum	PMF	112	42	5.48	34.207	5.83025	34.957	CYSK_WHEAT	13/26
74	Cysteine synthase	66	Nitrogen metabolism	0.932015	0	0.0611594	0.00329859	Yes	No	No	4.98334	4.95758	-0.0257558	Triticum aestivum	PMF	90	22	5.48	34.207	5.72185	35.077	CYSK_WHEAT	6/8
75	Cysteine synthase	74	Nitrogen metabolism	0.818917	0	0.246985	0.00108457	Yes	No	No	5.42485	5.44152	0.0166708	Triticum aestivum	PMF	103	31	5.48	34.207	6.26134	35.869	CYSK_WHEAT	9/16
76	DEAD-box ATP-dependent RNA helicase 49	76	Other	0.867794	0	4.76801e-29	0.00108805	Yes	Yes	No	6.29748	6.01767	-0.27981	Arabidopsis thaliana	PMF	60	22	9.9	63.293	5.19244	36.116	RH49_ARATH	10/51
77	Dehydroascorbate reductase	79	Defence	0.624148	1.28702e-36	9.05097e-14	3.95967e-05	Yes	Yes	Yes	3.92548	4.12186	0.196378	Triticum aestivum	MS/MS	304	29	5.9	23.457	4.68319	36.241	gi|259017810	4/95
78	Dehydroascorbate reductase	31	Defence	0.421139	2.03153e-05	0.679262	0.122124	Yes	No	No	3.44118	3.46069	0.0195069	Triticum aestivum	MS/MS	105	23	5.9	23.457	7.02017	36.996	gi|28192421	3/57
79	Dehydroascorbate reductase	78	Defence	0.805547	1.3812e-40	0	7.28218e-10	Yes	Yes	Yes	6.2784	6.58634	0.307947	Triticum aestivum	PMF	101	51	5.88	23.457	6.42269	37.123	gi|259017810	8/41
80	Delta-1-pyrroline-5-carboxylate dehydrogenase	69	Defence	0.756111	2.47859e-27	0.218422	0.919981	Yes	No	No	4.34316	4.39143	0.0482654	Triticum turgidum	PMF	80	14	7.21	61.506	5.01092	37.896	gi|73913050	7/11
81	Delta-1-pyrroline-5-carboxylate synthetase	81	Defence	0.577201	5.81756e-32	5.51005e-24	0.0355438	Yes	Yes	No	4.34226	4.54691	0.204652	Oryza sativa	PMF	28	10	6.39	78.153	4.18655	37.962	P5CS_ORYSJ	5/47
82	Dienelactone hydrolase family	37	Carbon metabolism	0.808718	6.23065e-15	0.227432	2.56661e-05	Yes	No	Yes	4.16284	4.12396	-0.0388825	Hordeum vulgare	PMF	70	34	5.06	25.545	5.2	38.092	gi|326491903	5/20
83	DNA replication complex GINS	40	Gene expression	0.637376	0	0.432296	0.391486	Yes	No	No	4.20183	4.22451	0.0226828	Arabidopsis thaliana	PMF	31	13	5.66	24.332	6.93698	38.619	PSF2_ARATH	3/42
84	DNA replication complex GINS	67	Gene expression	0.6706	3.05034e-22	0	0.000129866	Yes	Yes	Yes	4.55555	4.96865	0.413102	Arabidopsis thaliana	PMF	32	33	5.59	24.332	4.92773	39.02	PSF2_ARATH	7/64
85	DNA-directed RNA polymerase II large subunit	29	Gene expression	0.66706	1.97303e-11	0.814314	0.0596873	Yes	No	No	4.72927	4.73729	0.00802166	Spinacia oleracea	PMF	44	8	9.9	155.641	4.14622	39.087	RPOC2_SPIOL	7/24
86	DNA-directed RNA polymerase II large subunit	20	Gene expression	0.546117	2.50184e-07	9.09905e-07	0.660036	Yes	Yes	No	4.09775	3.90974	-0.188011	Clarkia vulgaris	PMF	49	13	9.65	122.833	4.57983	39.221	RPOB_CHAVU	11/44
87	E3 ubiquitin protein ligase	71	Gene expression	0.717012	4.58542e-41	0.811416	0.00319315	Yes	No	No	5.15625	5.16411	0.00785886	Arabidopsis thaliana	PMF	65	11	5.17	104.472	6.58655	39.424	BRE1B_ARATH	10/27
88	Elongation factor Tu, mitochondrial	73	Gene expression	0.439559	1.78949e-12	0.000472636	0.155977	Yes	No	No	4.69836	4.61299	-0.085369	Triticum urartu	PMF	175	40	4.61	45.795	6.29916	39.628	gi|474198705	14/18
89	Elongation factor Tu, mitochondrial	72	Gene expression	0.731597	1.43525e-24	0	9.15494e-05	Yes	Yes	Yes	3.949	4.39802	0.449022	Arabidopsis thaliana	MS/MS	67	2	6.25	49.607	4.77395	39.764	EFTM_ARATH	1/26
90	Enolase	67	Carbon metabolism	0.5752	1.7806e-20	3.09809e-11	0.0292617	Yes	Yes	No	5.78622	5.94245	0.156232	Oryza sativa	PMF	122	36	5.41	48.285	4.54958	39.969	ENO_ORYSJ	14/29
91	Enolase	79	Carbon metabolism	0.605924	9.38999e-33	0.00525042	0.0904459	Yes	No	No	4.83652	4.90353	0.0670098	Oryza sativa	PMF	105	37	5.3	48.285	6.68992	40.038	ENO_ORYSJ	15/55
92	Enolase	73	Carbon metabolism	0.670017	1.24042e-32	0.000888786	0.00321186	Yes	No	No	4.41446	4.49881	0.0843593	Hordeum vulgare	PMF	254	60	5.39	48.601	5.24286	40.314	gi|326490934	22/29
93	Esterase/lipase	30	Carbon metabolism	0.474095	4.60827e-14	1.85218e-06	0.000249409	Yes	Yes	No	3.35335	3.45622	0.102875	Arabidopsis thaliana	PMF	33	20	9.56	26.747	4.4437	40.245	GDL63_ARATH	3/18
94	Esterase/lipase	74	Carbon metabolism	0.791435	6.43929e-21	0	0.337252	Yes	Yes	No	5.90359	6.39517	0.491582	Arabidopsis thaliana	MS/MS	34	2	8.8	39.563	6.56134	40.453	GDL62_ARATH	1/29
95	Eukaryotic initiation factor 4A	70	Gene expression	0.642656	5.11877e-26	4.88498e-15	0.204018	Yes	Yes	No	4.4957	4.22528	-0.270424	Triticum aestivum	PMF	152	37	5.31	47.183	5.10168	40.592	IF4A_WHEAT	17/33
96	F-box protein	71	Defence	0.772789	0	0.0487651	3.826e-10	Yes	No	Yes	5.17096	5.12706	-0.0438928	Arabidopsis thaliana	PMF	60	28	6.42	41.239	4.96555	40.662	FB346_ARATH	6/31
97	F-box protein	74	Defence	0.549627	2.45771e-24	7.18867e-11	0.111064	Yes	Yes	No	4.98244	4.83593	-0.146507	Arabidopsis thaliana	MS/MS	50	61	9.3	8.307	4.21176	40.592	FB47_ARATH	4/30
98	Formate dehydrogenase, mitochondrial	61	Carbon metabolism	0.635972	6.58241e-18	0	6.05697e-05	Yes	Yes	Yes	4.59865	5.07772	0.479064	Hordeum vulgare	PMF	90	29	6.9	41.747	6.38487	40.732	FDH_HORVU	10/38
99	Formin-like protein	69	Other	0.661879	8.55069e-25	0	4.04114e-09	Yes	Yes	Yes	5.13298	5.59259	0.45961	Oryza sativa	MS/MS	26	1	9.3	96.207	4.87983	40.942	FH18_ORYSJ	1/37
100	Fructokinase	80	Carbon metabolism	0.73892	0	0	5.22171e-06	Yes	Yes	Yes	6.45265	5.91974	-0.532907	Oryza sativa	PMF	73	20	5.14	34.878	6.96975	41.225	SCRK1_ORYSI	6/14
101	Fructokinase	76	Carbon metabolism	0.869243	0	0	0.0738799	Yes	Yes	No	5.44861	5.16486	-0.283745	Oryza sativa	PMF	70	22	5.07	34.869	4.74874	41.154	SCRK1_ORYSJ	6/18
102	Fructose-1,6-bisphosphate aldolase	69	Carbon metabolism	0.756299	3.09102e-38	0.000255066	0.0303759	Yes	No	No	4.97541	4.88189	-0.093519	Hordeum vulgare	PMF	111	40	6.39	39.243	5.53529	41.58	gi|326511289	12/56
103	Fructose-1,6-bisphosphate aldolase	48	Carbon metabolism	0.688976	0	0.292431	0.0367819	Yes	No	No	5.99594	5.96561	-0.0303354	Hordeum vulgare	PMF	137	42	6.08	39.064	4.92773	41.438	gi|226316443	13/34
104	Germin-like protein 8-5	54	Defence	0.556116	9.05766e-23	0.466766	1.60043e-05	Yes	No	Yes	3.65963	3.63073	-0.0289007	Oryza sativa	MS/MS	116	7	6.4	24.4	4.03529	41.509	GL85_ORYSJ	1/23
105	Germin-like protein 8-5	39	Defence	0.579264	1.55431e-15	1.4714e-09	0.00171436	Yes	Yes	No	4.86994	5.15589	0.285948	Oryza sativa	MS/MS	100	7	6.36	24.4	7.01765	41.724	GL85_ORYSJ	1/36
106	Germin-like protein 8-5	67	Defence	0.749253	8.04821e-38	3.8652e-37	4.80622e-09	Yes	Yes	Yes	5.59066	5.02248	-0.568178	Oryza sativa	MS/MS	120	7	6.4	24.4	4.38319	41.724	GL85_ORYSJ	1/58
107	Glutamine synthetase, isoform GS1	86	Nitrogen metabolism	0.588072	8.12306e-24	0.081406	0.0313202	Yes	No	No	6.08846	6.12232	0.0338614	Hordeum vulgare	PMF	87	24	5.71	39.035	4.12605	41.724	gi|417356961	7/16
108	Glutamine synthetase, isoform GS2b	57	Nitrogen metabolism	0.569085	2.95159e-16	0.000441594	0.000595008	Yes	No	No	4.17223	4.07227	-0.0999607	Hordeum vulgare	MS/MS	83	6	5	47.407	6.52353	42.301	GLNA2_HORVU	2/19
109	Glutamine synthetase, isofrom GS2b	73	Nitrogen metabolism	0.665728	1.64911e-23	1.23186e-07	0.0326861	Yes	Yes	No	4.646	4.7607	0.114701	Hordeum vulgare	MS/MS	111	5	5	47.407	4.68319	42.593	GLNA2_HORVU	2/76
110	Glutamine synthetase, plastid	63	Nitrogen metabolism	0.461291	1.41928e-19	0.481928	0.278712	Yes	No	No	4.64663	4.63212	-0.014511	Triticum aestivum	PMF	93	23	6.04	46.958	6.22353	43.108	gi|71362638	8/14
111	Glutamine synthetase, root isozyme	52	Nitrogen metabolism	0.801417	3.53395e-17	1.48426e-15	0.0577643	Yes	Yes	No	3.67333	3.47453	-0.198797	Zea mays	MS/MS	252	12	5.23	39.241	5.18487	43.405	GLN4_MAIZE	7/23
112	Glutamine synthetase, root isozyme	85	Nitrogen metabolism	0.863171	0	1.18307e-34	6.63056e-05	Yes	Yes	Yes	7.1128	7.33908	0.22628	Zea mays	MS/MS	252	12	5.23	39.241	5.5	43.48	GLNA4_MAIZE	1/48
113	Glutamine synthetase, root isozyme	82	Nitrogen metabolism	0.571939	9.08615e-26	8.37332e-24	0.0055862	Yes	Yes	No	5.81436	5.65433	-0.160031	Zea mays	PMF	82	26	5.23	39.241	6.98235	43.555	GLNA4_MAIZE	7/23
114	Glutathione S-transferase	82	Defence	0.758989	1.17686e-38	0	1.38692e-18	Yes	Yes	Yes	4.45004	5.12417	0.674129	Hordeum vulgare	PMF	79	30	5.82	25.003	4.49412	43.63	gi|18479038	8/34
115	Glutathione S-transferase	82	Defence	0.70752	1.44929e-39	2.84772e-18	6.81565e-10	Yes	Yes	Yes	4.9807	4.70751	-0.273193	Hordeum vulgare	PMF	119	39	5.82	25.003	5.55798	43.331	gi|18479038	9/26
116	Glutathione S-transferase	86	Defence	0.786606	0	2.29832e-29	0.104817	Yes	Yes	No	6.03275	5.80276	-0.229987	Hordeum vulgare	PMF	117	42	6.35	25.124	7.02017	44.539	gi|75674128	9/18
117	Glutathione S-transferase	80	Defence	0.570327	4.11846e-32	0.0430238	9.23816e-12	Yes	No	Yes	4.3354	4.30427	-0.0311236	Hordeum vulgare	PMF	76	30	5.82	25.003	4.09328	44.462	gi|18479038	8/34
118	Glutathione S-transferase	51	Defence	0.671519	1.62603e-32	0.469536	0.00681779	Yes	No	No	4.03745	4.05214	0.0146906	Hordeum vulgare	PMF	67	8	6.4	25.138	5.9563	44.539	gi|6683765	2/86
119	Glutathione S-transferase	78	Defence	0.480822	6.3866e-20	0.806876	0.00357416	Yes	No	No	4.75531	4.75009	-0.00522157	Nicotiana tabacum	PMF	55	31	5.5	26	4.5874	44.386	GSTX4_TOBAC	7/20
120	GroEL_like type I chaperonin	78	Defence	0.739899	1.36919e-38	0.418638	7.30799e-07	Yes	No	Yes	5.1041	5.11822	0.0141223	Hordeum vulgare	PMF	79	20	5.46	61.28	5.02101	44.769	gi|326491001	9/29
121	Guanine nucleotide-binding protein, subunit beta	77	Other	0.790158	2.28386e-31	1.3593e-10	0.877231	Yes	Yes	No	4.96382	4.77124	-0.192574	Triticum urartu	PMF	114	49	6.29	27.533	5.40168	44.615	gi|473957859	8/19
122	Heat shock protein 16.9 kDa	78	Defence	0.490802	1.60473e-23	0.175962	0.509735	Yes	No	No	5.91487	5.94025	0.0253802	Triticum aestivum	PMF	96	45	5.83	16.868	5.32605	45.087	HS16A_WHEAT	6/12
123	Heat shock protein 16.9 kDa	73	Defence	0.861356	7.55983e-14	0	0.385613	Yes	Yes	No	3.98433	5.71163	1.7273	Triticum aestivum	PMF	76	36	5.83	16.868	5.73193	45.087	HS16A_WHEAT	5/15
124	Heat shock protein 16.9 kDa	37	Defence	0.534342	1.77756e-10	0.00102067	0.100951	Yes	No	No	3.82972	3.73808	-0.0916437	Triticum aestivum	PMF	71	45	5.83	16.868	5.77731	45.35	HS16A_WHEAT	6/26
125	Heat shock protein 16.9 kDa	77	Defence	0.783773	0	0	9.3393e-21	Yes	Yes	Yes	3.52403	4.83717	1.31314	Triticum aestivum	PMF	67	36	5.83	16.868	5.13193	45.262	HS16A_WHEAT	5/24
126	Heat shock protein 16.9 kDa	55	Defence	0.53998	1.43645e-17	2.49161e-07	3.23545e-05	Yes	Yes	Yes	3.98444	4.1151	0.130668	Triticum aestivum	MS/MS	166	22	5.8	16.868	4.78908	45.35	HS16A_WHEAT	2/31
127	Heat shock protein 16.9 kDa	88	Defence	0.642428	0	0.403385	0.000285133	Yes	No	No	6.11427	6.08832	-0.0259464	Triticum aestivum	MS/MS	182	22	5.8	16.868	6.64454	45.79	HS16A_WHEAT	2/29
128	Heat shock protein 17.6 kDa	91	Defence	0.789103	0	9.72376e-07	0.000582721	Yes	Yes	No	6.31155	6.36456	0.0530155	Arabidopsis thaliana	PMF	59	22	5.21	17.593	6.30672	45.879	HS17C_ARATH	4/7
129	Heat shock protein 70 kDa	64	Defence	0.541011	1.63739e-09	1.78991e-07	0.504373	Yes	Yes	No	6.40177	6.21589	-0.185879	Zea mays	PMF	85	31	5.22	70.871	6.77815	46.235	HSP70_MAIZE	13/50
130	Heat shock protein 70 kDa	67	Defence	0.472225	1.07547e-20	3.25123e-15	5.8901e-05	Yes	Yes	Yes	5.62913	5.92091	0.29178	Zea mays	PMF	104	23	5.22	70.871	7.01765	45.968	HSP70_MAIZE	14/23
131	Heat shock protein 70 kDa	35	Defence	0.810457	9.24548e-11	5.39528e-07	0.0300512	Yes	Yes	No	4.56519	4.23237	-0.332816	Petunia hybrida	PMF	95	29	5.11	71.581	6.06975	46.594	HSP7C_PETHY	13/29
132	Heat shock protein 70 kDa	84	Defence	0.61686	2.35467e-33	1.16946e-07	4.56445e-06	Yes	Yes	Yes	5.57427	5.48549	-0.0887782	Aegilops tauschii	PMF	143	35	5.09	71.663	6.58908	46.594	gi|475551788	16/29
133	Heat shock protein 70 kDa	72	Defence	0.842238	0	9.32238e-31	5.95804e-06	Yes	Yes	Yes	4.99437	5.22897	0.234605	Hordeum vulgare	PMF	125	27	5.11	73.301	6.01429	46.775	gi|326495158	13/23
134	Heat shock protein 70 kDa	60	Defence	0.539013	7.34486e-17	0	0.0273577	Yes	Yes	No	5.90288	6.39225	0.489372	Hordeum vulgare	PMF	99	24	5.76	67.146	6.81092	46.775	gi|476003	11/23
135	Heat shock protein 70 kDa	49	Defence	0.660447	8.88694e-16	2.31259e-13	3.21764e-05	Yes	Yes	Yes	4.2638	4.00447	-0.259329	Solanum lycopercsicum	PMF	71	28	5.15	71.641	4.77143	47.047	HSP71_SOLLC	13/45
136	Heat shock protein 70 kDa	44	Defence	0.556866	1.01071e-14	1.08984e-07	0.0082175	Yes	Yes	No	4.70522	4.48157	-0.223646	Solanum lycopercsicum	PMF	75	27	4.9	71.062	5.54538	47.689	HSP72_SOLLC	13/38
137	Heat shock protein 70 kDa	53	Defence	0.764218	2.2871e-30	1.14714e-08	5.31102e-06	Yes	Yes	Yes	4.80063	4.91631	0.11568	Pisum sativum	PMF	61	18	5.22	75.583	5.86555	47.966	HSP7S_PEA	8/26
138	Heat shock protein 70 kDa	69	Defence	0.7387	0	2.75382e-18	0.153831	Yes	Yes	No	6.2162	5.99927	-0.216932	Aegilops tauschii	PMF	112	24	5.53	72.913	4.58487	48.152	gi|475603792	13/29
139	Heat shock protein 70 kDa	75	Defence	0.655886	1.94214e-21	1.09896e-05	3.50918e-08	Yes	Yes	Yes	6.22	6.06136	-0.158645	Phaseolus vulgaris	MS/MS	71	2	5.9	72.721	5.95378	48.526	HSP7M_PHAVU	1/26
140	Heat shock protein 80 kDa	20	Defence	0.680775	0.000304301	0.92265	0.19806	No	No	No	4.28009	4.27465	-0.00543796	Triticum aestivum	PMF	76	13	4.92	80.533	5.41176	49.188	gi|5123910	8/11
141	Heat shock protein 80 kDa	28	Defence	0.682961	2.89802e-12	0.297666	0.204302	Yes	No	No	4.23158	4.26789	0.0363135	Oryza sativa	MS/MS	370	9	5	80.429	6.13529	49.092	HSP81_ORYSI	4/29
142	Heat shock protein 80 kDa	56	Defence	0.751037	1.22204e-36	0.0312324	0.356439	Yes	No	No	5.78389	5.85487	0.0709786	Oryza sativa	PMF	76	22	4.8	80.429	6.71513	49.092	HSP81_ORYSI	15/45
143	IIA intron splicing facilitators CRS1	67	Gene expression	0.66841	3.31746e-35	0.0282653	0.00597823	Yes	No	No	5.64645	5.67209	0.0256373	Oryza sativa	MS/MS	31	1	10.2	82.925	5.57563	49.858	CRS1_ORYSJ	1/57
144	Isocitrate dehydrogenase NADP-dependent (fragment)	91	Carbon metabolism	0.835744	0	6.84347e-20	1.26012e-14	Yes	Yes	Yes	6.0143	5.85819	-0.156114	Medicago sativa	PMF	105	22	6.15	48.695	6.75294	49.57	IDHP_MEDSA	10/16
145	Isoflavone reductase-like	57	Secondary metabolism	0.350941	1.23247e-25	0.256412	0.384739	Yes	No	No	4.27142	4.29669	0.0252708	Hordeum vulgare	PMF	103	40	6.16	36.066	4.86723	49.955	gi|197709162	9/25
146	Isopentenyl diphosphate isomerase	42	Secondary metabolism	0.810659	5.55112e-16	1.27771e-09	0.419271	Yes	Yes	No	4.09973	3.86392	-0.235817	Clarkia breweri	PMF	45	30	5.86	32.769	4.80924	49.762	IDI2_CLABR	6/44
147	Ketol-acid reductoisomerase	59	Nitrogen metabolism	0.473156	2.82108e-22	6.6169e-06	0.00101237	Yes	Yes	No	3.7695	3.91757	0.148072	Oryza sativa	MS/MS	112	8	6	62.68	4.7084	50.148	ILV5_ORYSJ	3/34
148	Lactoylglutathione lyase	36	Defence	0.833816	0	0	8.3989e-06	Yes	Yes	Yes	4.16454	3.83822	-0.326318	Oryza sativa	MS/MS	98	9	5.51	32.875	6.91176	50.93	LGUL_ORYSJ	3/13
149	Lipoxygenase	71	Carbon metabolism	0.652089	2.35053e-40	1.20878e-10	5.81883e-05	Yes	Yes	Yes	4.79148	4.98183	0.190352	Hordeum vulgare	PMF	121	21	5.73	96.447	5.65378	51.029	LOX1_HORVU	14/25
150	Luminal binding protein 2	71	Defence	0.486565	3.44215e-38	5.33567e-05	0.00275123	Yes	Yes	No	5.9992	6.08533	0.0861224	Zea mays	PMF	131	28	5.1	73.211	7.01765	50.832	BIP2_MAIZE	13/34
151	Malate dehydrogenase	72	Carbon metabolism	0.679788	2.85044e-23	0	5.87529e-06	Yes	Yes	Yes	3.57235	4.16457	0.592224	Hordeum vulgare	PMF	96	48	5.62	35.92	6.4126	51.425	gi|326490940	11/40
152	Malate dehydrogenase, cytoplasmic	83	Carbon metabolism	0.822968	0	1.31165e-13	0.149244	Yes	Yes	No	6.88939	6.80148	-0.0879083	Zea Mays	MS/MS	120	8	5.7	35.909	6.53361	51.227	MDHC_MAIZE	2/40
153	Methionine synthase	75	Nitrogen metabolism	0.853313	0	1.75672e-17	1.92432e-05	Yes	Yes	Yes	6.93937	6.76978	-0.169587	Hordeum vulgare	PMF	128	28	5.68	84.794	6.46303	51.625	gi|50897038	13/22
154	Mitogen-activated protein kinase	71	Defence	0.32555	5.38938e-09	1.03786e-05	0.106074	Yes	Yes	No	3.90584	4.17814	0.272303	Oryza sativa	PMF	67	30	6	43.088	6.02185	52.126	MPK6_ORYSJ	8/36
155	Mitogen-activated protein kinase	51	Defence	0.491384	2.80996e-17	0.000422378	0.249528	Yes	No	No	4.81045	4.92405	0.113601	Arabidopsis thaliana	PMF	62	27	7.97	34.952	6.7605	52.328	M2K9_ARATH	7/34
156	Monodehydroascorbate reductase	33	Defence	0.914392	5.9102e-34	0	1.68484e-07	Yes	Yes	Yes	4.40017	4.57646	0.176293	Brachypodium distachyon	PMF	97	33	5.87	53.453	6.82353	51.925	gi|721656848	12/50
157	Monodehydroascorbate reductase	52	Defence	0.906179	0	0.00327442	0.128992	Yes	No	No	4.77289	4.817	0.0441072	Pisum sativum	PMF	43	25	5.7	47.393	6.57647	52.633	MDAR_PEA	8/64
158	NADP-dependent malic enzyme	75	Carbon metabolism	0.916229	0	1.90572e-14	3.57378e-07	Yes	Yes	Yes	4.01977	4.24829	0.228518	Hordeum vulgare	PMF	122	26	6.46	68.655	6.30672	52.633	gi|326530055	13/29
159	NADP-dependent malic enzyme	46	Carbon metabolism	0.891477	2.88658e-15	1.9984e-15	8.31062e-08	Yes	Yes	Yes	3.69854	4.92865	1.23011	Hordeum vulgare	MS/MS	39	1	6.7	70.278	4.82185	52.939	MAOC_ORYSJ	1/32
160	NADPH-dependent FMN reductase	65	Ion/Electron transport	0.556006	2.22271e-25	7.0679e-17	0.00121682	Yes	Yes	No	3.48192	3.9168	0.434883	Hordeum vulgare	PMF	78	45	6.28	18.829	6.44286	52.735	gi|326508766	5/12
161	NBS-LRR type disease resistance protein RPG1-B-like	23	Defence	0.49713	6.71821e-05	1.05739e-05	0.00982132	Yes	Yes	No	4.8931	5.11152	0.218421	Oryza sativa	PMF	71	16	6.59	124.416	6.09496	53.144	Q69KG1_ORYSJ	12/34
162	Nucleoside diphosphate kinase 1	67	Ion/Electron transport	0.664337	2.42702e-21	1.30953e-05	0.000747098	Yes	Yes	No	4.7118	4.45453	-0.257268	Mesembryanthemum crystallinum	MS/MS	165	9	6	40.131	4.28235	53.557	VATC_HORVU	3/19
163	Nucleotide pyrophosphate/phosphodiesterase	60	Other	0.384138	4.46307e-06	0.646713	0.0230632	Yes	No	No	3.3297	3.34952	0.0198222	Hordeum vulgare	PMF	122	34	5.43	42.119	6.19832	53.454	NPP_HORVU	12/23
164	Oxalate oxidase 1	56	Defence	0.646483	4.98512e-19	4.11818e-12	0.00059068	Yes	Yes	No	4.14016	4.39601	0.255854	Hordeum vulgare	PMF	79	39	5.52	21.304	6.25378	54.709	OXO1_HORVU	6/16
165	P-loop containing Nucleoside triphosphate hydrolase	74	Carbon metabolism	0.842078	1.2334e-35	1.76697e-17	1.50837e-16	Yes	Yes	Yes	3.19213	4.64931	1.45718	Hordeum vulgare	PMF	114	40	7.08	38.699	5.48487	55.027	gi|326522022	12/38
166	P-loop containing Nucleoside triphosphate hydrolase	46	Carbon metabolism	0.516826	3.37082e-09	0.299852	0.034682	Yes	No	No	3.07061	3.03768	-0.0329304	Hordeum vulgare	PMF	107	59	5.25	19.985	4.85966	55.027	gi|326521402	9/38
167	Peroxiredoxin family	35	Defence	0.841723	1.36643e-13	3.88578e-15	2.71898e-05	Yes	Yes	Yes	4.04839	4.44103	0.392638	Hordeum vulgare	PMF	111	54	9.04	24.204	7.01765	54.815	gi|326497111	9/33
168	Phenylalanine ammonia lyase	43	Secondary metabolism	0.875482	1.46161e-32	0	0.000393378	Yes	Yes	No	4.88557	4.39164	-0.493928	Hordeum vulgare	PMF	78	30	5.73	54.553	4.99328	55.455	gi|1944573	9/33
169	Phenylalanine ammonia lyase	77	Secondary metabolism	0.82935	1.57371e-17	0	4.96054e-07	Yes	Yes	Yes	5.79095	5.00387	-0.787081	Bromheadia finlaysoniana	PMF	62	10	6.93	76.605	5.55546	55.562	PALY_BROFI	5/8
170	Phenylalanine ammonia lyase	70	Secondary metabolism	0.713751	2.09634e-33	2.31494e-40	0.000645334	Yes	Yes	No	4.23755	3.67362	-0.563932	Hordeum vulgare	PMF	126	32	5.89	76.199	5.6084	55.562	gi|326526355	18/74
171	Phenylalanine ammonia lyase	71	Secondary metabolism	0.596372	1.92827e-27	0.407648	0.167985	Yes	No	No	4.97141	4.94851	-0.0229011	Hordeum vulgare	PMF	78	30	5.73	54.553	4.18908	55.562	gi|1944573	9/33
172	Phosphoglucomutase 1	90	Carbon metabolism	0.704792	0	0.44111	6.77006e-09	Yes	No	Yes	4.9545	4.94068	-0.0138174	Bromus inermis	PMF	97	24	5.34	62.862	6.81092	55.134	PGMC_BROIN	12/38
173	Phosphoglucomutase, cytoplasmic	87	Carbon metabolism	0.546577	5.21772e-20	3.20457e-09	1.49805e-05	Yes	Yes	Yes	4.12994	4.25499	0.125051	Bromus inermis	PMF	110	31	5.34	62.862	5.41933	55.67	PGMC_BROIN	14/41
174	Phosphogluconate dehydrogenase, cytosolic	48	Carbon metabolism	0.688821	0	0.0543997	0.123441	Yes	No	No	4.23804	4.17725	-0.0607909	Oryza sativa	PMF	104	31	5.85	52.973	4.77395	55.777	6PGD1_ORYSJ	11/32
175	Phosphogluconate dehydrogenase, cytosolic	62	Carbon metabolism	0.895217	0	0	4.33631e-06	Yes	Yes	Yes	6.06159	5.89488	-0.166715	Brachypodium distachyon	PMF	120	35	5.61	52.86	6.30168	55.885	gi|357110692	15/43
176	Phosphoglycerate mutase	91	Carbon metabolism	0.803691	0	1.16388e-19	3.44496e-05	Yes	Yes	Yes	6.40414	6.52912	0.124983	Triticum aestivum	PMF	149	56	5.43	29.615	5.95882	55.777	gi|32400802	15/30
177	Phosphoglycerate mutase	68	Carbon metabolism	0.950339	0	4.44089e-16	3.69148e-17	Yes	Yes	Yes	4.23453	5.0769	0.842376	Triticum aestivum	PMF	73	38	5.43	29.615	6.17815	56.32	gi|32400802	9/44
178	Probable lactoylglutathione lyase	69	Defence	0.730603	5.95467e-20	6.50706e-06	0.0490132	Yes	Yes	No	4.43517	4.25737	-0.177806	Arabidopsis thaliana	MS/MS	99	3	6.97	39.427	4.71092	56.32	LGUC_ARATH	2/39
179	Probable lactoylglutathione lyase	43	Defence	0.57261	1.12978e-12	3.52803e-06	1.13278e-06	Yes	Yes	Yes	3.62921	3.77153	0.142326	Hordeum vulgare	PMF	126	55	5.34	32.811	6.95714	56.647	gi|326493416	14/43
180	Probable low-specifity L-threonine aldolase 1	44	Nitrogen metabolism	0.352915	3.48621e-12	0.371567	0.000406225	Yes	No	No	4.50177	4.53056	0.028793	Arabidopsis thaliana	PMF	49	24	7.1	39.373	6.11513	56.538	THA1_ARATH	8/64
181	Prophytepsin, phytepsin chain A	52	Other	0.6114	4.55191e-15	3.44169e-15	0.449994	Yes	Yes	No	4.70722	4.46461	-0.242611	Hordeum vulgare	PMF	112	35	5.28	51.932	6.85126	56.867	gi|5822248	14/33
182	Proteasome subunit alpha type-1	68	Defence	0.63132	3.55994e-35	0.000150223	2.12456e-07	Yes	No	Yes	4.39284	4.31872	-0.0741207	Oryza sativa	MS/MS	114	6	5.3	29.897	5.55546	57.087	PSA1_ORYSJ	1/40
183	Proteasome subunit alpha type-1	68	Defence	0.820137	0	7.0679e-17	0.0131729	Yes	Yes	No	4.12565	4.49985	0.3742	Hordeum vulgare	PMF	113	56	5.15	31.518	4.96807	57.309	gi|326506152	13/40
184	Proteasome subunit alpha type-2	87	Defence	0.688319	1.26385e-39	3.87756e-06	0.0174136	Yes	Yes	No	4.61616	4.69564	0.0794765	Oryza sativa	MS/MS	117	13	5.2	25.828	5.69916	57.754	PSA2_ORYSI	2/21
185	Protein disulfide-isomerase	67	Other	0.710728	8.43739e-33	0.129303	5.50019e-06	Yes	No	Yes	5.87043	5.91173	0.0412991	Hordeum vulgare	PMF	135	22	5.02	56.656	5.37647	57.531	PDI_HORVU	11/15
186	Protein disulfide-isomerase	61	Other	0.63837	5.35384e-20	0.0549676	0.0300085	Yes	No	No	5.57026	5.51156	-0.0587049	Hordeum vulgare	PMF	174	36	5.02	56.656	6.47815	58.315	PDI_HORVU	15/28
187	Protein PAIR1	56	Gene expression	0.415715	2.72729e-07	0.00147357	0.0188346	Yes	No	No	5.03727	5.15669	0.119423	Oryza sativa	PMF	53	24	10.52	53.826	4.44874	58.09	PAIR1_ORYSJ	11/88
188	Pyruvate decarboxylase isozyme 1	71	Carbon metabolism	0.69598	1.47065e-12	3.10862e-15	0.119367	Yes	Yes	No	3.15267	3.67026	0.517587	Zea mays	MS/MS	48	1	6.47	66.355	4.3958	58.315	PDC1_MAIZE	1/24
189	Pyruvate decarboxylase isozyme 1	69	Carbon metabolism	0.71715	2.14713e-30	6.32095e-18	0.559291	Yes	Yes	No	4.32151	4.5377	0.21619	Zea mays	MS/MS	48	1	6.47	66.355	6.75042	58.541	PDC1_MAIZE	1/24
190	Pyruvate dehydrogenase E1 component, subunit beta, mitochondrial	25	Carbon metabolism	0.926567	4.33146e-32	5.87435e-10	0.135754	Yes	Yes	No	4.89854	4.78265	-0.115886	Pisum sativum	MS/MS	129	7	5.9	38.997	6.35966	58.315	ODPB_PEA	3/19
191	Regulatory of chromosome condensation protein	66	Gene expression	0.636529	2.0136e-27	0.292141	0.167409	Yes	No	No	3.3499	3.39178	0.0418797	Oryza sativa	PMF	67	13	7.45	117.787	6.01933	58.654	Q6L5B2_ORYSJ	7/8
192	S-adenosylmethionine decarboxylase, proenzyme	65	Nitrogen metabolism	0.621581	6.30838e-36	0	9.12054e-05	Yes	Yes	Yes	3.82832	3.66585	-0.162462	Dianthus caryophyllus	PMF	59	20	4.68	41.954	6.9395	59.11	DCAM2_DIACA	5/15
193	S-adenosylmethionine synthase 1	68	Nitrogen metabolism	0.79332	1.07495e-30	0	1.87123e-14	Yes	Yes	Yes	3.89165	4.88511	0.993466	Hordeum vulgare	PMF	116	42	5.5	43.257	6.22101	59.339	METK2_HORVU	11/34
194	S-adenosylmethionine synthase 1	48	Nitrogen metabolism	0.970652	0	0.725635	2.01452e-06	Yes	No	Yes	4.89044	4.89622	0.0057743	Hordeum vulgare	MS/MS	396	18	5.6	43.247	5.85798	59.224	METK2_HORVU	5/29
195	S-adenosylmethionine synthase 2	64	Nitrogen metabolism	0.863399	0	0	9.23357e-07	Yes	Yes	Yes	6.24782	5.94563	-0.302193	Hordeum vulgare	MS/MS	185	22	5.5	43.257	6.61681	59.454	METK2_HORVU	5/34
196	S-adenosylmethionine synthase 2	74	Nitrogen metabolism	0.743558	0	0.000165432	9.17784e-12	Yes	No	Yes	4.92372	4.82385	-0.0998745	Hordeum vulgare	PMF	121	44	5.58	43.257	5.03361	59.684	METK2_HORVU	11/28
197	S-adenosylmethionine synthase 2	73	Nitrogen metabolism	0.869789	0	3.88106e-13	7.47696e-12	Yes	Yes	Yes	4.76868	4.8787	0.110021	Hordeum vulgare	PMF	97	38	5.5	43.257	6.7605	59.8	METK2_HORVU	10/29
198	S-adenosylmethionine synthase 4	82	Nitrogen metabolism	0.761135	0	0	7.12949e-05	Yes	Yes	Yes	6.77319	6.49747	-0.275718	Hordeum vulgare	PMF	165	57	5.4	43.64	5.13445	60.148	METK4_HORVU	15/35
199	S-adenosylmethionine synthase 4	62	Nitrogen metabolism	0.892209	0	2.01947e-11	5.36976e-08	Yes	Yes	Yes	4.79969	4.95073	0.151039	Hordeum vulgare	PMF	112	44	5.3	43.64	5.51513	60.615	METK4_HORVU	10/33
200	Succinate-semialdehyde dehydrogenase, mitochondrial	78	Carbon metabolism	0.716067	4.37066e-33	1.84355e-34	6.11656e-06	Yes	Yes	Yes	5.10368	5.57141	0.467729	Oryza sativa	MS/MS	126	3	8.31	56.457	6.57647	60.733	SSDH_ORYSJ	2/24
201	Succinyl-CoA ligase [ADP-forming] subunit beta, mitochondrial	56	Carbon metabolism	0.719457	3.68032e-20	0.0498493	0.117689	Yes	No	No	4.75465	4.70377	-0.050881	Hordeum vulgare	PMF	91	28	6.3	45.433	4.42353	61.086	gi|326527793	8/13
202	Superoxide dismutase [Cu/Zn]	65	Defence	0.662986	6.99538e-26	0.0442497	0.350029	Yes	No	No	4.22499	4.17786	-0.0471326	Oryza sativa	MS/MS	113	13	5.8	21.402	5.60336	61.56	SODCP_ORYSJ	2/19
203	Superoxide dismutase [Mn], mitochondrial	89	Defence	0.690427	7.44185e-26	0	3.06082e-11	Yes	Yes	Yes	4.74265	5.16484	0.422188	Triticum aestivum	PMF	106	48	7.89	25.283	7.01765	61.68	gi|1654387	9/30
204	Superoxide dismutase [Mn], mitochondrial	28	Defence	0.467407	4.17413e-08	0.261772	0.0135347	Yes	No	No	4.24194	4.28602	0.0440828	Triticum aestivum	PMF	92	48	7.89	25.283	6.08235	62.039	gi|1654387	9/43
205	Superoxide dismutase [Mn], mitochondrial	67	Defence	0.893195	0	0	5.49313e-08	Yes	Yes	Yes	6.05121	5.47594	-0.575266	Triticum aestivum	PMF	75	39	7.89	25.283	5.92857	61.919	gi|1654387	8/41
206	Thioredoxin peroxidase	53	Defence	0.398757	7.96204e-19	0.389883	0.000176399	Yes	No	No	3.94753	3.92444	-0.0230896	Secale cereale	PMF	92	44	6.34	28.401	6.91429	62.642	gi|3328221	9/24
207	Transcription factor BIM1	55	Gene expression	0.329129	2.10845e-11	0.581144	0.00103022	Yes	No	No	3.967	3.95182	-0.0151777	Arabidopsis thaliana	PMF	58	16	7.79	58.845	6.59664	62.884	BIM1_ARATH	7/18
208	Transketolase	90	Carbon metabolism	0.724305	0	0.0187439	0.00499967	Yes	No	No	4.90038	4.93781	0.0374362	Hordeum vulgare	PMF	190	36	5.45	74.032	6.42521	62.763	gi|326533372	19/37
209	Transketolase	72	Carbon metabolism	0.593512	8.18622e-41	0.102319	0.00251326	Yes	No	No	4.40255	4.43347	0.0309233	Zea mays	MS/MS	49	1	5.47	73.347	6.03193	63.373	TKTC_MAIZE	1/30
210	Translation initiation factor 4A	88	Gene expression	0.709634	0	1.89667e-16	1.23894e-05	Yes	Yes	Yes	4.80794	4.64975	-0.158184	Triticum aestivum	PMF	208	65	5.2	47.183	5.61597	63.25	IF4A_WHEAT	27/77
211	Translation initiation factor 5A	65	Gene expression	0.741562	4.16249e-30	0	0.00906673	Yes	Yes	No	4.50966	4.88212	0.372459	Triticum aestivum	PMF	76	60	5.7	17.58	5.37647	63.742	gi|74048999	8/61
212	Triosephophate isomerase, cytosolic	61	Carbon metabolism	0.730571	7.83776e-35	2.95311e-07	0.000114077	Yes	Yes	Yes	4.47899	4.58773	0.108746	Hordeum vulgare	PMF	101	44	5.39	26.948	4.53193	63.742	TPIS_HORVU	9/35
213	Triosephophate isomerase, cytosolic	50	Carbon metabolism	0.718755	0	8.88178e-16	0.000168439	Yes	Yes	No	4.66518	4.22621	-0.438977	Hordeum vulgare	PMF	112	52	5.39	26.99	6.18319	63.989	gi|326502178	11/61
214	Triosephophate isomerase, cytosolic	76	Carbon metabolism	0.441063	7.03288e-23	0.0013069	0.0499293	Yes	No	No	4.28162	4.21466	-0.0669534	Hordeum vulgare	PMF	101	44	5.39	26.948	6.10756	64.113	TPIS_HORVU	9/35
215	Triosephophate isomerase, cytosolic	35	Carbon metabolism	0.409726	7.91641e-05	3.53606e-06	0.00814081	Yes	Yes	No	3.2973	3.52296	0.225657	Hordeum vulgare	PMF	93	44	5.39	26.948	6.85378	64.113	TPIS_HORVU	8/30
216	Triosephophate isomerase, cytosolic	75	Carbon metabolism	0.741563	4.91662e-36	5.7012e-19	0.0242598	Yes	Yes	No	4.61451	4.44681	-0.167701	Hordeum vulgare	PMF	91	44	5.39	26.948	5.10924	64.486	TPIS_HORVU	9/46
217	Tubulin alpha-2 chain	68	Other	0.748019	1.66282e-14	1.83369e-31	0.083682	Yes	Yes	No	5.68912	5.13513	-0.553986	Hordeum vulgare	PMF	96	31	4.88	50.354	6.49328	63.742	TBA2_HORVU	10/28
218	Universal stress protein	47	Defence	0.608457	2.21084e-15	2.89371e-08	0.738784	Yes	Yes	No	3.16844	3.41334	0.244896	Hordeum bulbosum	PMF	82	43	5.79	18.039	6.01429	64.736	gi|209447003	5/8
219	Universal stress protein	60	Defence	0.81763	3.16697e-34	0.0105162	5.13627e-08	Yes	No	Yes	3.45276	3.5382	0.0854357	Hordeum bulbosum	PMF	79	43	5.79	18.039	5.84286	64.861	gi|209447003	6/15
220	Universal stress protein	54	Defence	0.488013	7.79035e-14	3.3702e-11	0.00214996	Yes	Yes	No	3.40203	3.61815	0.216123	Brachypodium distachyon	PMF	86	29	5.78	20.173	6.37983	64.486	gi|357137226	7/30
221	UTP-glucose-1-phosphate uridylyltransferase	25	Carbon metabolism	0.651496	0.00158234	0.589173	0.300288	No	No	No	4.58622	4.55189	-0.0343354	Hordeum vulgare	PMF	240	53	5.2	51.783	6.90672	65.491	UGPA_HORVU	18/22
222	UTP-glucose-1-phosphate uridylyltransferase	86	Carbon metabolism	0.761539	0	0.892207	2.22757e-08	Yes	No	Yes	5.38156	5.37957	-0.00198364	Hordeum vulgare	MS/MS	318	21	5.1	51.783	5.88067	66	UGPA_HORVU	6/34
223	UTP-glucose-1-phosphate uridylyltransferase	26	Carbon metabolism	0.539534	0.000211613	5.95116e-08	0.148415	No	Yes	No	4.75232	4.37373	-0.378588	Hordeum vulgare	PMF	235	47	5.2	51.783	4.75126	66.411	UGPA_HORVU	16/17
224	V-type proton ATPase catalitic subunit A	66	Ion/Electron transport	0.764615	7.40999e-25	0	0.000213458	Yes	Yes	No	5.94284	6.74689	0.804054	Hordeum vulgare	PMF	170	48	5.38	64.4	5.38403	66	VATA_HORVU	22/52
225	V-type proton ATPase catalytic subunit A	55	Ion/Electron transport	0.573719	2.36139e-16	0	5.5953e-08	Yes	Yes	Yes	4.11989	4.39323	0.273339	Hordeum vulgare	PMF	148	27	5.38	64.4	4.87227	66.411	VATA_HORVU	12/15
226	V-type proton ATPase subunit B	76	Ion/Electron transport	0.752722	2.70942e-41	0.067149	0.336714	Yes	No	No	5.93442	5.90796	-0.0264519	Hordeum vulgare	PMF	269	54	5.12	54.107	6.21597	66.549	VATB1_HORVU	23/29
227	V-type proton ATPase subunit B	55	Ion/Electron transport	0.57869	7.39132e-20	0.090014	0.00010984	Yes	No	Yes	5.42981	5.39541	-0.034393	Hordeum vulgare	PMF	137	47	5	54.107	5.2605	66.274	VATB1_HORVU	18/54
228	V-type proton ATPase subunit C	20	Ion/Electron transport	0.859741	1.14031e-19	0.000894441	0.0866459	Yes	No	No	4.11549	4.19518	0.0796907	Hordeum vulgare	MS/MS	165	9	6	40.131	4.70084	66.411	VATC_HORVU	3/19
229	Vacuolar proton ATPase subunit B	67	Ion/Electron transport	0.489485	5.61477e-20	0.0201273	0.000658651	Yes	No	No	4.43526	4.39177	-0.0434887	Hordeum vulgare	PMF	214	58	5	54.107	4.95042	66.274	VATB1_HORVU	24/54
230	Vacuolar proton ATPase	70	Ion/Electron transport	0.579883	1.21102e-18	5.96652e-07	0.000209257	Yes	Yes	No	4.7377	4.62556	-0.11214	Hordeum vulgare	PMF	181	29	5.23	68.752	5.15714	66.963	gi|11527563	18/25
231	Vacuolar proton ATPase subunit B	57	Ion/Electron transport	0.780612	1.34994e-26	0.0761214	0.0616828	Yes	No	No	5.15396	5.10883	-0.0451306	Hordeum vulgare	PMF	58	17	5.12	53.806	5.94622	67.241	VATB2_HORVU	11/59
232	Unknown protein	54	Unknown	0.820368	1.36737e-25	4.88498e-15	7.15317e-06	Yes	Yes	Yes	4.25005	4.70506	0.45501							6.07227	67.241
233	Unknown protein	62	Unknown	0.753016	2.08065e-13	0	0.114315	Yes	Yes	No	3.82641	4.64659	0.820182							6.26639	67.241
234	Unknown protein	47	Unknown	0.832906	1.34117e-31	0	0.000157879	Yes	Yes	No	4.3294	4.57554	0.24614							5.91345	67.941
235	Unknown protein	61	Unknown	0.735556	4.43316e-35	0.0269291	0.0106001	Yes	No	No	5.25246	5.2928	0.0403398							4.63529	67.941
236	Unknown protein	82	Unknown	0.471011	3.05706e-29	0.140305	0.184375	Yes	No	No	4.0536	4.02386	-0.0297426							5.98908	68.364
237	Unknown protein	74	Unknown	0.740666	1.50358e-32	1.2563e-33	6.25947e-12	Yes	Yes	Yes	4.30026	3.80894	-0.491314							7.01765	69.219
238	Unknown protein	72	Unknown	0.469594	7.59409e-25	2.18568e-08	0.822932	Yes	Yes	No	3.81017	3.94423	0.134055							5.07647	68.933
239	Unknown protein	85	Unknown	0.694421	1.29709e-33	4.07005e-16	0.00038704	Yes	Yes	No	4.624	4.7967	0.172699							6.48824	69.075
240	Unknown protein	41	Unknown	0.776245	1.36088e-22	0.0940142	0.0536307	Yes	No	No	4.08061	4.04089	-0.0397211							6.59412	69.794
241	Unknown protein	69	Unknown	0.705107	2.45281e-27	0.117519	0.0697231	Yes	No	No	4.4813	4.44169	-0.0396114							5.50756	69.65
242	Unknown protein	73	Unknown	0.484384	2.817e-29	3.87789e-05	0.00578957	Yes	Yes	No	4.13725	4.24415	0.106897							5.39664	69.362
243	Unknown protein	80	Unknown	0.386718	2.09742e-17	0.000569141	0.234621	Yes	No	No	4.00368	4.1043	0.100622							4.43613	69.506
244	Unknown protein	34	Unknown	0.413004	5.53854e-07	1.00138e-08	0.151956	Yes	Yes	No	3.57188	3.92803	0.356151							6.0521	69.506
245	Unknown protein	62	Unknown	0.720018	4.93313e-36	0	4.13828e-06	Yes	Yes	Yes	4.04378	4.21827	0.174491							4.53445	69.65
246	Unknown protein	80	Unknown	0.720105	0	0.00132377	1.11256e-10	Yes	No	Yes	4.97375	4.91819	-0.0555575							5.88067	69.65
247	Unknown protein	81	Unknown	0.669664	1.66348e-28	1.16966e-15	0.00762815	Yes	Yes	No	4.30479	4.46206	0.157275							5.26303	69.794
248	Unknown protein	80	Unknown	0.45723	6.66865e-16	0.0170503	0.0178453	Yes	No	No	4.39732	4.34064	-0.0566811							5.82269	70.52
249	Unknown protein	77	Unknown	0.264323	1.20144e-08	7.85934e-09	0.303565	Yes	Yes	No	3.39124	3.23073	-0.160508							5.08655	71.995
250	Unknown protein	49	Unknown	0.642452	8.24368e-19	0.449047	3.87133e-06	Yes	No	Yes	3.33837	3.32	-0.0183669							6.92437	72.294
251	Unknown protein	66	Unknown	0.529991	7.45422e-14	6.63009e-11	0.000319522	Yes	Yes	No	3.36155	3.15103	-0.210527							5.81513	72.745
252	Unknown protein	70	Unknown	0.391748	2.64544e-13	3.62467e-07	0.0269402	Yes	Yes	No	4.27921	4.4334	0.154196							5.38403	73.046
253	Unknown protein	75	Unknown	0.741464	0	5.44448e-16	0.00146993	Yes	Yes	No	5.28938	5.04555	-0.243837							5.56807	73.046
254	Unknown protein	37	Unknown	0.475942	8.47965e-12	1.55459e-10	0.00267919	Yes	Yes	No	4.21964	3.88875	-0.330885							4.73866	73.198
255	Unknown protein	72	Unknown	0.491487	8.45843e-25	0.0611653	9.59834e-05	Yes	No	Yes	3.69707	3.64611	-0.0509682							5.70924	73.806
256	Unknown protein	60	Unknown	0.547798	8.92676e-13	0.29451	0.102306	Yes	No	No	3.41857	3.38207	-0.0365027							6.82605	73.806
257	Unknown protein	42	Unknown	0.536164	8.6398e-13	0.474641	0.000652483	Yes	No	No	3.55581	3.58085	0.025036							5.41681	74.42
258	Unknown protein	31	Unknown	0.619511	5.86613e-10	0.00517454	0.0306806	Yes	No	No	3.46024	3.36081	-0.0994365							6.05462	74.42
259	Unknown protein	26	Unknown	0.778048	0	0.11132	0.0038553	Yes	No	No	3.61542	3.58037	-0.0350431							6.11008	74.729
260	Unknown protein	67	Unknown	0.577561	2.28957e-24	0.599617	2.57496e-06	Yes	No	Yes	3.97647	3.99164	0.0151739							7.01765	73.806
261	Unknown protein	51	Unknown	0.781919	2.05264e-30	0.62233	0.604745	Yes	No	No	6.68033	6.65421	-0.0261221							6.64958	71.254
262	Unknown protein	71	Unknown	0.486747	1.68546e-16	1.17765e-23	0.00244019	Yes	Yes	No	4.16915	4.44743	0.278279							4.71345	75.506
263	Unknown protein	69	Unknown	0.710111	1.45954e-28	6.32562e-35	0.000419578	Yes	Yes	No	4.11705	3.64678	-0.470273							4.87731	75.506
264	Unknown protein	56	Unknown	0.904363	6.99331e-40	2.12037e-16	0.00811019	Yes	Yes	No	3.75082	3.44492	-0.305898							4.77395	75.663
265	Unknown protein	80	Unknown	0.604217	3.0111e-23	4.15576e-29	0.00264803	Yes	Yes	No	3.43047	3.86821	0.437748							5.95126	75.663
266	Unknown protein	33	Unknown	0.73071	5.57945e-11	0.0168886	0.0989269	Yes	No	No	3.34411	3.2515	-0.0926069							4.0958	76.134
267	Unknown protein	70	Unknown	0.449564	7.2684e-20	2.45237e-13	0.0249047	Yes	Yes	No	3.77886	3.59442	-0.184435							4.4563	75.663
268	Unknown protein	48	Unknown	0.734113	0	0.802551	0.0408098	Yes	No	No	4.05054	4.0434	-0.00714213							6.21092	75.82
269	Unknown protein	77	Unknown	0.746334	0	3.76009e-35	0.109831	Yes	Yes	No	5.32228	4.86346	-0.458814							5.06134	76.134
270	Unknown protein	64	Unknown	0.568146	1.5104e-23	9.09461e-12	0.020217	Yes	Yes	No	5.09185	4.88791	-0.203944							4.23193	76.134
271	Unknown protein	64	Unknown	0.748989	0	5.17297e-07	3.26703e-06	Yes	Yes	Yes	4.79918	4.6797	-0.119476							4.85714	76.609
272	Unknown protein	28	Unknown	0.888281	2.47376e-16	3.53395e-17	4.77416e-07	Yes	Yes	Yes	4.70193	4.39598	-0.305945							4.7437	76.767
273	Unknown protein	66	Unknown	0.552146	1.3235e-22	1.37117e-14	1.19644e-05	Yes	Yes	Yes	3.83663	3.61642	-0.220204							4.8042	76.292
274	Unknown protein	22	Unknown	0.648291	3.62415e-08	4.63668e-07	0.0120487	Yes	Yes	No	3.55153	3.80586	0.254329							4.93782	77.086
275	Unknown protein	72	Unknown	0.812879	0	1.37247e-19	3.96717e-06	Yes	Yes	Yes	4.91316	5.09103	0.17787							6.5916	78.049
276	Unknown protein	70	Unknown	0.774605	1.49881e-39	2.24681e-05	7.94801e-05	Yes	Yes	Yes	5.40242	5.4723	0.0698824							5.10168	78.211
277	Unknown protein	42	Unknown	0.408869	1.36178e-12	2.26618e-09	0.0757065	Yes	Yes	No	4.57984	4.8629	0.283062							6.08992	78.698
278	Unknown protein	79	Unknown	0.791909	5.61241e-23	0	3.84132e-07	Yes	Yes	Yes	4.39955	5.09665	0.697104							6.27143	78.698
279	Unknown protein	67	Unknown	0.829224	2.24025e-40	1.62779e-08	0.0173271	Yes	Yes	No	4.39625	4.50649	0.110235							6.23866	78.698
280	Unknown protein	60	Unknown	0.54573	2.61211e-18	0.0567471	8.59297e-05	Yes	No	Yes	4.02831	4.06808	0.0397692							6.02437	78.698
281	Unknown protein	25	Unknown	0.820331	1.66533e-15	2.68358e-11	0.00565957	Yes	Yes	No	4.61502	4.49292	-0.122102							5.96134	78.049
282	Unknown protein	48	Unknown	0.515695	2.81859e-15	0.323875	0.0532304	Yes	No	No	3.99721	3.96216	-0.035057							6.38992	79.189
283	Unknown protein	43	Unknown	0.808632	4.94581e-20	1.50118e-05	0.00218003	Yes	Yes	No	4.35828	4.17022	-0.18806							5.77983	78.698
284	Unknown protein	30	Unknown	0.633871	9.24835e-13	0.0358638	0.836544	Yes	No	No	3.52412	3.57699	0.052864							5.71429	78.698
285	Unknown protein	32	Unknown	0.784774	4.82231e-25	2.77556e-15	5.27966e-07	Yes	Yes	Yes	4.63983	4.35878	-0.281042							4.18908	79.517
286	Unknown protein	47	Unknown	0.650642	1.35747e-17	7.91267e-07	0.350303	Yes	Yes	No	4.19598	4.0664	-0.129587							6.86387	79.517
287	Unknown protein	52	Unknown	0.598179	1.76697e-16	0.000223183	0.00114929	Yes	No	No	4.37892	4.27054	-0.108385							6.32437	79.517
288	Unknown protein	77	Unknown	0.749837	4.19399e-33	3.99089e-27	5.34103e-12	Yes	Yes	Yes	4.66382	5.03477	0.37095							5.67647	81.013
289	Unknown protein	31	Unknown	0.633071	1.6286e-15	2.95716e-05	0.0597829	Yes	Yes	No	3.98123	4.06509	0.0838551							4.7437	80.845
290	Unknown protein	64	Unknown	0.583909	8.59254e-17	3.53728e-12	0.0018614	Yes	Yes	No	4.03862	4.36791	0.329288							5.71429	81.855
291	Unknown protein	77	Unknown	0.597298	2.14559e-27	9.03834e-29	3.28938e-05	Yes	Yes	Yes	4.17637	4.60774	0.431374							6.27899	82.025
292	Unknown protein	79	Unknown	0.451482	2.73338e-16	0.790082	6.13909e-06	Yes	No	Yes	4.20827	4.21744	0.00916965							5.97899	82.195
293	Unknown protein	53	Unknown	0.816516	2.94695e-30	1.55431e-15	0.73886	Yes	Yes	No	4.04034	4.35282	0.312482							5.93613	82.025
294	Unknown protein	77	Unknown	0.682573	3.96219e-35	3.80049e-39	1.16138e-12	Yes	Yes	Yes	5.37662	4.84521	-0.531415							6.17815	82.025
295	Unknown protein	69	Unknown	0.643402	2.8552e-15	3.39259e-15	0.0201011	Yes	Yes	No	3.28846	3.69487	0.406403							5.75462	82.536
296	Unknown protein	69	Unknown	0.612066	2.29978e-33	0.100359	0.000196078	Yes	No	No	3.60116	3.55261	-0.0485481							7.00756	82.195
297	Unknown protein	77	Unknown	0.670969	1.02582e-33	0.241047	0.885454	Yes	No	No	3.59067	3.55602	-0.0346439							6.39748	82.195
298	Unknown protein	51	Unknown	0.537322	5.28443e-20	0.00333571	0.0856534	Yes	No	No	3.8993	3.79968	-0.0996247							5.90084	82.536
299	Unknown protein	87	Unknown	0.757488	0	7.16242e-31	0.130817	Yes	Yes	No	4.32377	4.56986	0.246088							6.96218	82.707
300	Unknown protein	55	Unknown	0.672849	9.4888e-13	0.0659982	0.00665997	Yes	No	No	3.39805	3.32684	-0.0712171							6.71513	82.365
301	Unknown protein	73	Unknown	0.803056	1.03428e-39	0.000369011	3.02797e-06	Yes	No	Yes	3.50021	3.60492	0.104711							6.90672	83.222
302	Unknown protein	48	Unknown	0.654172	3.53395e-17	0.733409	2.28401e-09	Yes	No	Yes	3.59817	3.6091	0.0109347							6.02689	82.879
303	Unknown protein	68	Unknown	0.650419	9.44441e-20	2.66454e-15	0.0617947	Yes	Yes	No	3.71273	4.26352	0.550793							6.21345	84.088
304	Unknown protein	86	Unknown	0.727545	0	9.02879e-17	2.98985e-05	Yes	Yes	Yes	5.89614	5.78085	-0.115294							6.66975	84.263
305	Unknown protein	31	Unknown	0.315266	5.00803e-10	0.000153992	0.00629955	Yes	No	No	5.38505	5.59278	0.207735							5.83529	83.741
306	Unknown protein	28	Unknown	0.255164	2.99226e-10	0.0305137	0.0459046	Yes	No	No	3.76607	3.71471	-0.0513613							5.6563	83.568
307	Unknown protein	84	Unknown	0.529428	2.34708e-39	0.16221	0.00218883	Yes	No	No	4.08006	4.10369	0.0236323							6.28655	84.263
308	Unknown protein	89	Unknown	0.706687	0	1.35411e-10	0.350568	Yes	Yes	No	5.06443	5.18042	0.115988							6.77311	84.437
309	Unknown protein	69	Unknown	0.493148	8.04637e-30	0.819746	2.77431e-05	Yes	No	Yes	4.01818	4.01252	-0.00565653							6.07479	84.788
310	Unknown protein	81	Unknown	0.655711	0	0.000972891	0.00406281	Yes	No	No	4.52453	4.47635	-0.0481769							5.97143	84.612
311	Unknown protein	88	Unknown	0.47351	6.28204e-32	0.00132211	0.122394	Yes	No	No	4.6408	4.60001	-0.0407901							5.60336	61.6
312	Unknown protein	68	Unknown	0.61367	2.84056e-19	7.0679e-17	0.211395	Yes	Yes	No	3.5367	3.83989	0.303184							5.72437	84.612
313	Unknown protein	47	Unknown	0.68604	4.18379e-32	0.00158473	1.26071e-08	Yes	No	Yes	4.48434	4.4219	-0.0624427							5.17983	84.612
314	Unknown protein	57	Unknown	0.542138	6.33582e-25	2.8115e-09	0.132832	Yes	Yes	No	4.02868	3.91181	-0.116864							5.12185	84.612
315	Unknown protein	84	Unknown	0.493191	2.18042e-35	5.47302e-21	1.47872e-06	Yes	Yes	Yes	3.99834	4.23163	0.233289							4.81681	85.316
316	Unknown protein	36	Unknown	0.777907	4.18123e-22	1.9984e-15	1.34647e-08	Yes	Yes	Yes	3.54479	3.92446	0.379669							6.5084	84.963
317	Unknown protein	75	Unknown	0.664723	1.56769e-13	4.84602e-33	0.00021662	Yes	Yes	No	3.39757	3.83677	0.4392							5.34118	85.493
318	Unknown protein	82	Unknown	0.641681	6.5437e-29	1.48278e-36	0.0036264	Yes	Yes	No	3.71586	4.12143	0.405574							5.41429	85.67
319	Unknown protein	65	Unknown	0.507202	2.54956e-35	0.0578416	0.356317	Yes	No	No	3.94549	3.98374	0.0382536							5.06387	85.493
320	Unknown protein	79	Unknown	0.791996	0	4.40698e-22	0.00948346	Yes	Yes	No	4.10489	4.25857	0.153678							5.54286	85.847
321	Unknown protein	65	Unknown	0.412161	5.3819e-15	0.00020017	0.189354	Yes	No	No	3.37018	3.25461	-0.115571							5.2479	85.316
322	Unknown protein	43	Unknown	0.674934	5.94913e-13	4.3466e-06	0.00687054	Yes	Yes	No	3.17319	3.30757	0.134374							4.69328	85.847
323	Unknown protein	73	Unknown	0.560117	2.60799e-35	0.857295	0.00726991	Yes	No	No	4.49724	4.49505	-0.00219493							6.23109	86.561
324	Unknown protein	82	Unknown	0.546231	5.91534e-33	1.00491e-26	0.0595666	Yes	Yes	No	3.76732	4.00578	0.238459							5.61597	86.203
325	Unknown protein	47	Unknown	0.616801	3.63825e-26	1.76414e-13	0.00472898	Yes	Yes	No	3.75737	3.90205	0.144678							6.65966	87.1
326	Unknown protein	71	Unknown	0.254522	1.51966e-10	0.0361983	0.446852	Yes	No	No	3.76331	3.71041	-0.052902							6.13781	87.1
327	Unknown protein	77	Unknown	0.516621	0	4.25753e-19	1.09325e-07	Yes	Yes	Yes	5.85838	6.05279	0.194406							5.71681	87.1
328	Unknown protein	45	Unknown	0.297042	1.34964e-10	4.11872e-07	0.0088507	Yes	Yes	No	3.46366	3.3148	-0.148856							6.71765	86.92
329	Unknown protein	42	Unknown	0.437045	9.93201e-13	1.17492e-09	0.000674643	Yes	Yes	No	4.00826	3.81639	-0.191868							6.56639	87.1
330	Unknown protein	44	Unknown	0.368503	9.6515e-12	2.62556e-05	0.102845	Yes	Yes	No	3.5735	3.44606	-0.127442							5.93361	88.007
331	Unknown protein	60	Unknown	0.497349	7.04447e-37	0.964254	0.0397344	Yes	No	No	3.90546	3.90613	0.000664905							6.31681	87.462
332	Unknown protein	68	Unknown	0.735711	2.14585e-39	2.60965e-19	0.000137646	Yes	Yes	No	3.98947	4.20432	0.214852							4.50672	88.007
333	Unknown protein	61	Unknown	0.798834	1.75349e-35	6.66134e-16	0.294241	Yes	Yes	No	4.46684	4.31481	-0.152031							6.52605	89.107
334	Unknown protein	71	Unknown	0.643924	0	0.145737	1.72415e-07	Yes	No	Yes	4.28282	4.31155	0.0287344							6.17311	88.555
335	Unknown protein	69	Unknown	0.599891	0	0.907942	1.29101e-06	Yes	No	Yes	4.29983	4.3014	0.00157097							6.10504	88.922
336	Unknown protein	65	Unknown	0.623677	3.69084e-22	0.00335587	0.000409859	Yes	No	No	3.97946	4.04646	0.0670022							6.96218	88.922
337	Unknown protein	52	Unknown	0.453841	2.08535e-09	0.0365592	0.0394931	Yes	No	No	3.7245	3.64061	-0.0838877							5.47227	88.189
338	Unknown protein	65	Unknown	0.736862	2.3001e-25	3.53395e-17	7.0679e-17	Yes	Yes	Yes	3.86829	4.39374	0.52545							6.03697	89.476
339	Unknown protein	63	Unknown	0.580719	1.27513e-27	7.0679e-17	0.0163264	Yes	Yes	No	3.98228	3.70116	-0.281115							5.36891	89.107
340	Unknown protein	36	Unknown	0.530379	5.06361e-11	2.35132e-11	0.0103095	Yes	Yes	No	3.84716	3.64735	-0.199807							5.29328	89.662
341	Unknown protein	26	Unknown	0.845455	3.53395e-17	0.00778502	0.00184584	Yes	No	No	4.085	4.02699	-0.0580117							6.66218	89.476
342	Unknown protein	46	Unknown	0.505238	1.90958e-14	0.589972	0.200228	Yes	No	No	4.01019	4.0287	0.0185121							5.58067	89.847
343	Unknown protein	68	Unknown	0.537182	2.15075e-23	1.0934e-13	8.17761e-05	Yes	Yes	Yes	4.97162	4.77943	-0.192189							4.84958	88.922
344	Unknown protein	75	Unknown	0.618364	6.60593e-35	3.05841e-24	1.67982e-06	Yes	Yes	Yes	5.20114	5.00348	-0.197656							4.79664	89.662
345	Unknown protein	56	Unknown	0.724459	2.24475e-41	3.27532e-06	0.00199115	Yes	Yes	No	4.33471	4.40809	0.0733772							5.86555	90.034
346	Unknown protein	72	Unknown	0.484886	3.66417e-23	0.907326	0.00178427	Yes	No	No	5.64829	5.64595	-0.00233753							7.01765	89.662
347	Unknown protein	60	Unknown	0.330081	4.54015e-15	2.29005e-05	0.111408	Yes	Yes	No	3.7811	3.61057	-0.170535							6.37983	90.407
348	Unknown protein	64	Unknown	0.650056	6.14068e-24	3.77002e-10	0.00412742	Yes	Yes	No	3.76162	3.57632	-0.185304							5.93866	90.407
349	Unknown protein	56	Unknown	0.892985	0	0.785489	0.0137216	Yes	No	No	4.62326	4.61721	-0.00605715							5.82773	90.034
350	Unknown protein	71	Unknown	0.667237	1.03811e-37	0.674243	0.00896642	Yes	No	No	5.2337	5.24115	0.00744526							5.68151	90.782
351	Unknown protein	61	Unknown	0.714308	2.18847e-24	0.339961	0.161978	Yes	No	No	4.3405	4.31721	-0.0232832							5.1042	91.348
352	Unknown protein	63	Unknown	0.737266	1.00874e-29	0.0116242	0.0192173	Yes	No	No	4.30055	4.22887	-0.0716783							6.52353	91.348
353	Unknown protein	71	Unknown	0.554582	5.509e-33	0.056691	0.0269786	Yes	No	No	4.01814	4.06383	0.0456824							6.49832	92.107
354	Unknown protein	69	Unknown	0.558127	6.1186e-11	3.91386e-05	0.144819	Yes	Yes	No	4.03268	4.19039	0.157715							6.44286	91.727
355	Unknown protein	36	Unknown	0.622893	2.20601e-13	0	0.000859043	Yes	Yes	No	4.04744	4.53537	0.487928							6.22857	91.917
356	Unknown protein	67	Unknown	0.559688	2.1666e-16	6.28346e-06	0.222977	Yes	Yes	No	4.64982	4.55781	-0.0920165							5.97395	91.917
357	Unknown protein	53	Unknown	0.657486	1.7626e-24	0.623316	0.910725	Yes	No	No	4.21786	4.19203	-0.0258243							4.69328	92.298
358	Unknown protein	74	Unknown	0.684198	4.6204e-33	6.38255e-13	0.00085709	Yes	Yes	No	4.94385	4.7482	-0.195652							6.30168	92.49
359	Unknown protein	60	Unknown	0.544455	1.01046e-16	0.000422255	6.87871e-05	Yes	No	Yes	4.28099	4.174	-0.106993							5.37647	93.066
360	Unknown protein	60	Unknown	0.440071	1.29114e-14	0.0757312	0.816387	Yes	No	No	3.54812	3.47269	-0.0754318							5.14706	93.452
361	Unknown protein	53	Unknown	0.695751	5.4833e-26	0.0020521	0.00030301	Yes	No	No	4.47966	4.40269	-0.0769729							5.47731	93.259
362	Unknown protein	36	Unknown	0.673293	3.48419e-12	0.00168631	0.00327513	Yes	No	No	3.52621	3.6064	0.0801905							5.29832	93.646
363	Unknown protein	25	Unknown	0.919909	2.98907e-23	0.000257595	0.53339	Yes	No	No	4.79516	4.70841	-0.0867475							6.76303	93.84
364	Unknown protein	44	Unknown	0.824951	0	1.97793e-08	1.26692e-09	Yes	Yes	Yes	4.09134	3.8936	-0.197747							5.18487	94.229
365	Unknown protein	70	Unknown	0.657	6.31797e-37	1.76648e-07	0.291626	Yes	Yes	No	4.63777	4.83809	0.200318							4.96303	94.424
366	Unknown protein	73	Unknown	0.525384	3.29746e-21	2.63384e-15	0.000613221	Yes	Yes	No	4.23718	4.41081	0.173633							5.25294	93.84
367	Unknown protein	35	Unknown	0.662218	3.06523e-14	1.2633e-09	0.00249861	Yes	Yes	No	4.22893	4.03783	-0.191103							7.01765	94.229
368	Unknown protein	78	Unknown	0.687813	1.0798e-37	9.91042e-05	0.000201417	Yes	Yes	No	4.24886	4.34061	0.0917527							5.08151	94.62
369	Unknown protein	77	Unknown	0.738844	0	0.0199454	0.010964	Yes	No	No	5.66551	5.74418	0.0786683							6.3395	94.816
370	Unknown protein	84	Unknown	0.592003	5.34579e-41	2.61682e-10	0.0104077	Yes	Yes	No	5.53811	5.72091	0.182803							5.54286	95.604
371	Unknown protein	69	Unknown	0.418473	1.96908e-22	0.0163599	0.016715	Yes	No	No	3.94637	3.85203	-0.0943397							5.35882	95.407
372	Unknown protein	69	Unknown	0.728962	1.67377e-38	0.50111	0.15714	Yes	No	No	5.53139	5.50306	-0.0283291							5.3084	95.803
373	Unknown protein	36	Unknown	0.619799	0	0.000211834	0.000575195	Yes	No	No	5.06997	4.94048	-0.129487							6.2084	95.803
374	Unknown protein	71	Unknown	0.840473	0	9.03483e-05	0.0143548	Yes	Yes	No	5.14209	5.22818	0.0860866							6.11513	95.604
375	Unknown protein	54	Unknown	0.515491	2.70058e-15	0.0962972	0.0373838	Yes	No	No	5.04019	4.95775	-0.0824355							6.96218	96.001
376	Unknown protein	34	Unknown	0.732789	0	0.243296	5.64674e-06	Yes	No	Yes	4.0033	3.97905	-0.0242542							6.51597	95.803
377	Unknown protein	64	Unknown	0.749121	4.67353e-38	0.000820995	0.0345727	Yes	No	No	4.65404	4.56758	-0.0864651							6.39748	95.803
378	Unknown protein	78	Unknown	0.403857	5.67445e-22	0.000806304	0.107802	Yes	No	No	3.95342	4.02319	0.0697759							6.02437	95.803
379	Unknown protein	77	Unknown	0.733027	2.95105e-33	1.94178e-21	4.23869e-05	Yes	Yes	Yes	4.32903	4.57679	0.247762							5.93361	96.2
380	Unknown protein	61	Unknown	0.43311	2.43955e-19	2.24376e-13	0.0135824	Yes	Yes	No	3.80105	3.98477	0.183718							5.85042	96.2
381	Unknown protein	55	Unknown	0.516599	2.67089e-15	0.00625385	0.033736	Yes	No	No	3.6851	3.77186	0.0867589							5.8	97
