# Supplementary material for: Identification of drought responsive proteins and related proteomic QTLs in barley
Source: J Exp Bot. 2019 Feb 28;70(10):2823–37. doi: 10.1093/jxb/erz075 (PMC6506773; doi:10.1093/jxb/erz075)
Supplement: Supplementary Table S4 [file erz075_suppl_supplementary_table_s4.xlsx]

## Sheet: Arkusz1
Table S4. Differences between protein levels in leaves observed in parental genotypes (-1 significant negative difference, 0 no difference, 1 significant positive difference)
Protein number	Protein name	Function	Cam/B1/CI-Maresi in control	Cam/B1/CI-Maresi in drought	Drought-Control for Maresi	Drought-Control for Cam/B1/CI
1	14-3-3-like protein homolog	Defence	0	0	0	0
2	2-Cys peroxiredoxin BAS1	Defence	0	-1	1	0
3	2-Cys peroxiredoxin BAS1	Defence	0	0	1	1
4	2-Cys peroxiredoxin BAS1, chloroplastic (Fragment)	Defence	0	-1	0	0
5	20 kDa chaperonin, chloroplastic	Defence	0	0	-1	0
6	6-phosphogluconate dehydrogenase	Carbon metabolism	0	0	0	0
7	Actin (Fragment)	Other	0	0	-1	0
8	Adenylate kinase	Carbon metabolism	0	0	1	1
9	ADP-glucose pyrophosphorylase small subunit, plastid	Carbon metabolism		0	-1
10	Alanyl-tRNA synthetase	Gene expression				0
11	Aminotransferase	Nitrogen metabolism	-1	0	-1	0
12	Apocytochrome f	Photosynthesis				1
13	Ascorbate peroxidase	Defence	0	0	1	1
14	Ascorbate peroxidase	Defence		1	0
15	Ascorbate peroxidase	Defence	0	0	0	0
16	ATP synthase subunit alpha, chloroplastic	Ion/electron transport	0	0	0	0
17	ATP synthase subunit alpha, chloroplastic	Ion/electron transport	0	0	0	0
18	ATP synthase subunit alpha, chloroplastic	Ion/electron transport	0	0	1	1
19	ATP synthase subunit alpha, mitochondrial	Ion/electron transport	0	0	0	0
20	ATP synthase subunit beta, chloroplastic	Ion/electron transport	-1	0	0	1
21	ATP synthase subunit beta, chloroplastic	Ion/electron transport	-1	0	0	1
22	ATP synthase subunit beta, chloroplastic	Ion/electron transport	0	0	0	0
23	ATP synthase subunit beta, chloroplastic	Ion/electron transport
24	ATP synthase subunit beta, chloroplastic	Ion/electron transport	0	0	0	0
25	ATP synthase subunit gamma, mitochondrial	Ion/electron transport	0	0	0	0
26	ATP synthase subunit gamma, mitochondrial	Ion/electron transport	0	-1	1	0
27	ATP-dependent Clp protease ATP-binding subunit clpA homolog	Defence	-1	1	-1	0
28	ATP-dependent Clp protease ATP-binding subunit clpA homolog	Defence	-1	1	-1	0
29	ATP-dependent Clp protease ATP-binding subunit ClpC	Defence	-1	0	-1	0
30	ATP-dependent Clp protease ATP-binding subunit ClpC	Defence	-1	1	-1	0
31	ATP-dependent zinc metalloprotease	Defence	0	1	-1	0
32	ATP-dependent zinc metalloprotease FTSH 10	Defence	1	0	1	0
33	ATP-dependent zinc metalloprotease FTSH 2	Defence	0	-1	0	-1
34	Carbonic anhydrase	Carbon metabolism	0	0	0	0
35	Carbonic anhydrase	Carbon metabolism	0	0	0	0
36	Chlorophyll a-b binding protein	Photosynthesis	1	0	0	0
37	Chloroplast inner envelope protein (putative)	Ion/electron transport	1	0	-1	-1
38	Cyclin-H1-1	Other	1	0	1	1
39	Cysteine synthase	Nitrogen metabolism	0	0	-1	0
40	Cysteine synthase	Nitrogen metabolism	0	0	0	0
41	Cytochrome b6-f complex iron-sulfur subunit	Photosynthesis	1	0	1	0
42	Cytochrome b6-f complex iron-sulfur subunit	Photosynthesis	0	0	0	0
43	Dehydroascorbate reductase	Defence	0	0	1	0
44	Desiccation-related protein PCC27-45	Defence	1	0	0	0
45	Dynamin-related protein 1B	Other	0	1	-1	0
46	Enolase	Carbon metabolism	0	1	-1	0
47	Eukaryotic initiation factor 4A	Gene expression	0	0	0	0
48	Eukaryotic initiation factor 4A	Gene expression	0	1	-1	0
49	Ferredoxin-NADP(+) reductase, chloroplastic	Photosynthesis	0	1	0	0
50	Ferredoxin-NADP(+) reductase, chloroplastic	Photosynthesis	0	0	-1	0
51	Ferredoxin-NADP(+) reductase, chloroplastic	Photosynthesis	0	0	-1	0
52	Ferredoxin-NADP(+) reductase, chloroplastic	Photosynthesis	0	0	-1	-1
53	Ferredoxin-NADP(+) reductase, chloroplastic	Photosynthesis	0	0	0	0
54	Ferredoxin-NADP(+) reductase, chloroplastic	Photosynthesis	0	0	1	1
55	Ferredoxin-NADP(+) reductase, chloroplastic	Photosynthesis	0	0	0	0
56	Ferredoxin-nitrite reductase	Nitrogen metabolism	0	-1	-1	-1
57	Fructose-1,6-bisphosphate aldolase	Carbon metabolism	0	0	-1	0
58	Fructose-1,6-bisphosphate aldolase	Carbon metabolism	0	1	0	0
59	Fructose-1,6-bisphosphate aldolase	Carbon metabolism	0	0	0	0
60	Fructose-1,6-bisphosphate aldolase	Carbon metabolism	-1	0	0	0
61	Fructose-1,6-bisphosphate aldolase	Carbon metabolism		0		0
62	Fructose-1,6-bisphosphate aldolase	Carbon metabolism		0		0
63	Fructose-1,6-bisphosphate aldolase	Carbon metabolism		0		1
64	Glucose-1-phosphate adenylyltransferase small subunit	Carbon metabolism	0	0	0	0
65	Glutamate-1-semialdehyde 2,1-aminomutase	Nitrogen metabolism	-1	0	0	0
66	Glutamine synthetase leaf isozyme, chloroplastic	Nitrogen metabolism			0
67	Glutamine synthetase leaf isozyme, chloroplastic	Nitrogen metabolism		0	0
68	Glutathione reductase, chloroplastic	Defence	0	0	0	0
69	Glutathione S-transferase	Defence	0	0	1	0
70	Glutathione S-transferase	Defence				1
71	Glutathione-S-transferase	Defence		-1		-1
72	Glyceraldehyde-3-phosphate dehydrogenase	Carbon metabolism	0	1	-1	0
73	Glyceraldehyde-3-phosphate dehydrogenase	Carbon metabolism	1	1	0	0
74	Glyceraldehyde-3-phosphate dehydrogenase	Carbon metabolism	0	-1	0	-1
75	Glyceraldehyde-3-phosphate dehydrogenase B, chloroplastic	Carbon metabolism	0	1	-1	0
76	Heat shock 70 kDa protein	Defence		1	0
77	Heat shock 70 kDa protein	Defence	0	0	0	0
78	Heat shock 70 kDa protein	Defence	0	1	-1	0
79	Heat shock 70 kDa protein	Defence	0	0	-1	0
80	Heat shock 70 kDa protein	Defence	0	0	-1	-1
81	Heat shock 70 kDa protein (Probable mediator of RNA polymerase II transcription subunit 37e)	Defence	1	1	-1	-1
82	Hypothetical protein	Unknown	0	1	-1	1
83	Inactive receptor-like protein kinase (putative)	Signaling
84	Inorganic pyrophosphatase	Other	0	0	0	0
85	Isocitrate dehydrogenase (NADP)	Carbon metabolism	-1	0	-1	0
86	Luminal binding protein 2	Defence	0	0	1	0
87	Luminal-binding protein	Defence
88	Magnesium transporter MRS2-5	Ion/electron transport	0	-1	1	0
89	Malate dehydrogenase, cytoplasmic	Carbon metabolism	0	1	0	0
90	Malate dehydrogenase, mitochondrial	Carbon metabolism	0	1	0	0
91	Malate dehydrogenase, mitochondrial	Carbon metabolism	0	0	0	0
92	Methionine synthase	Nitrogen metabolism	0	1	-1	0
93	Methionine synthase	Nitrogen metabolism	0	0	0	0
94	Methionine synthase	Nitrogen metabolism	-1	0	-1	0
95	Methionine synthase	Nitrogen metabolism				0
96	NAC domain-containing protein 100-like isoform	Gene expression	0	0	0	0
97	Nucleoside-diphosphate-sugar epimerase	Carbon metabolism	0	0	-1	0
98	Nucleoside-diphosphate-sugar epimerase	Carbon metabolism				0
99	Oxygen-evolving enhancer protein 1, chloroplastic	Photosynthesis	0	-1	1	0
100	Oxygen-evolving enhancer protein 1, chloroplastic	Photosynthesis	1	0	0	-1
101	Oxygen-evolving enhancer protein 1, chloroplastic	Photosynthesis	0	0	-1	0
102	Oxygen-evolving enhancer protein 2, chloroplastic	Photosynthesis	0	0	0	0
103	Oxygen-evolving enhancer protein 2, chloroplastic	Photosynthesis		-1		0
104	Oxygen-evolving enhancer protein 2, chloroplastic	Photosynthesis				0
105	Pathogenesis-related protein 1	Defence	0	0	0	-1
106	Peroxiredoxin-2E-2	Defence				0
107	Phenylalanine ammonia-lyase	Secondary metabolism	1	0	1	0
108	Phosphoglycerate kinase, chloroplastic	Photosynthesis	0	0	-1	0
109	Phosphoribulokinase	Photosynthesis	-1	0	0	0
110	Phosphoribulokinase, chloroplastic	Photosynthesis	0	-1	0	0
111	Photosystem II oxygen-evolving complex protein	Photosynthesis	0	1	0	1
112	Photosystem II stability/assembly factor HCF136	Photosynthesis	0	0	0	0
113	Plastid glutamine synthetase	Nitrogen metabolism		0	0
114	Predicted protein (W40 domain)	Other	0	0	0	0
115	Probable disease resistance protein At5g45440	Defence		0		0
116	Probable lactoylglutathione lyase	Secondary metabolism	0	0	1	0
117	Probable mannitol dehydrogenase	Carbon metabolism	0	-1	1	0
118	Probable mannitol dehydrogenase	Carbon metabolism	0	0	0	0
119	Probable mannitol dehydrogenase	Carbon metabolism	0	0	0	0
120	Putative 50S ribosomal protein L10	Gene expression		-1		0
121	Quinone oxidoreductase-like protein	Photosynthesis	0	0	1	1
122	Ribosomal protein L1 (superfamily)	Gene expression	0	0	0	-1
123	Ribosomal protein L10 family	Gene expression	0	0	0	0
124	Ribosomal protein L2	Gene expression		0	0
125	Ribulose bisphosphate carboxylase/oxygenase activase A	Photosynthesis	0	0	0	0
126	Ribulose bisphosphate carboxylase/oxygenase activase A	Photosynthesis	0	1	-1	0
127	Ribulose bisphosphate carboxylase/oxygenase activase A	Photosynthesis	0	0	0	0
128	Ribulose bisphosphate carboxylase/oxygenase activase A	Photosynthesis				0
129	Ribulose bisphosphate carboxylase/oxygenase activase A	Photosynthesis	0	0	0	0
130	Ribulose bisphosphate carboxylase/oxygenase activase A	Photosynthesis	0	0	0	0
131	Ribulose bisphosphate carboxylase/oxygenase activase A	Photosynthesis	0	0	-1	0
132	Ribulose bisphosphate carboxylase/oxygenase activase A	Photosynthesis	1	0	1	0
133	Ribulose bisphosphate carboxylase/oxygenase activase A	Photosynthesis	0	0	0	0
134	Ribulose bisphosphate carboxylase/oxygenase activase A	Photosynthesis	0	1	-1	0
135	Ribulose bisphosphate carboxylase/oxygenase activase A	Photosynthesis		0	0
136	Ribulose bisphosphate carboxylase/oxygenase activase A	Photosynthesis	0	0	0	0
137	Ribulose bisphosphate carboxylase/oxygenase activase A	Photosynthesis
138	Ribulose bisphosphate carboxylase/oxygenase activase A	Photosynthesis
139	Ribulose bisphosphate carboxylase/oxygenase activase A	Photosynthesis	0	0	-1	0
140	Ribulose bisphosphate carboxylase/oxygenase activase B	Photosynthesis	0	1	1	1
141	Ribulose bisphosphate carboxylase/oxygenase activase B	Photosynthesis	0	0	0	0
142	Ribulose bisphosphate carboxylase/oxygenase activase B	Photosynthesis	0	1	0	1
143	Ribulose bisphosphate carboxylase/oxygenase large chain	Photosynthesis	0	0	-1	0
144	Ribulose bisphosphate carboxylase/oxygenase large chain (Fragment)	Photosynthesis	0	0	0	0
145	Ribulose bisphosphate carboxylase/oxygenase large subunit-binding protein	Photosynthesis	0	1	-1	0
146	Ribulose bisphosphate carboxylase/oxygenase large subunit-binding protein, subunit alpha	Photosynthesis	0	-1	0	0
147	Ribulose bisphosphate carboxylase/oxygenase large subunit-binding protein, subunit beta	Photosynthesis	-1	0	-1	-1
148	Ribulose bisphosphate carboxylase/oxygenase large subunit-binding protein, subunit beta	Photosynthesis	0	0	-1	0
149	Ribulose bisphosphate carboxylase/oxygenase large subunit-binding protein, subunit beta	Photosynthesis	1	0	0	-1
150	Ribulose bisphosphate carboxylase/oxygenase small chain	Photosynthesis	0	-1	1	1
151	Ribulose bisphosphate carboxylase/oxygenase small chain(Fragment)	Photosynthesis	0	0	0	0
152	Ribulose bisphosphate carboxylase/oxygenase small chain(Fragment)	Photosynthesis				0
153	RNA binding domain-containing protein (RBD)	Gene expression	0	-1	1	-1
154	S-adenosylmethionine synthase	Nitrogen metabolism				-1
155	S-adenosylmethionine synthase 1	Nitrogen metabolism	0	1	-1	0
156	S-adenosylmethionine synthase 3	Nitrogen metabolism	0	0	0	0
157	S-adenosylmethionine synthase 4	Nitrogen metabolism				0
158	Sedoheptulose-1,7-bisphosphate	Photosynthesis			0
159	Soluble inorganic pyrophosphatase	Other	1	0	1	1
160	SOUL heme-binding protein (predicted)	Defence	0	0	0	0
161	Superoxide dismutase [Mn]	Defence		0		0
162	Temperature-induced lipocalin-1	Defence		0
163	Temperature-induced lipocalin-1	Defence	0	0	0	0
164	Thiamine pyrophosphate (TPP)-dependent protein family	Other	-1	1	-1	0
165	Thioredoxin O	Defence	-1	0	0	1
166	Translational elongation factor Tu	Gene expression	0	0	-1	0
167	Translational elongation factor Tu	Gene expression	0	1	-1	0
168	Translationally controlled tumor protein	Defence	0	-1	1	0
169	Translocase, subunit secA, chloroplastic	Other	0	0	0	0
170	Triosephosphate isomerase	Photosynthesis	0	1	0	0
171	Triosephosphate isomerase	Photosynthesis	0	0	0	0
172	Triosephosphate isomerase	Photosynthesis	0	0	0	0
173	Triosephosphate isomerase	Photosynthesis	0	0	0	0
174	Triosephosphate isomerase	Photosynthesis		0	-1
175	Tubby-like F-box protein 11	Signaling	0	0	0	0
176	Tubulin beta-2 chain	Structural	0	0	1	0
177	Tubulin beta-2 chain	Structural				0
178	Ubiquitin carboxyl-terminal hydrolase 19	Defence	-1	1	-1	1
179	UTP-glucose-1-phosphate uridylyltransferase	Carbon metabolism	-1	1	-1	0
180	UTP-glucose-1-phosphate uridylyltransferase	Carbon metabolism	-1	0	0	0
181	UTP-glucose-1-phosphate uridylyltransferase	Carbon metabolism
182	UTP-glucose-1-phosphate uridylyltransferase	Carbon metabolism	-1	0	0	0
183	Vacuolar proton-ATPase	Ion/electron transport	0	1	-1	0
184	Zinc dependent protease (putative)	Defence	0	0	-1	-1
185	Unknown protein	Unknown	0	0	0	0
186	Unknown protein	Unknown				0
187	Unknown protein	Unknown	1	1	1	1
188	Unknown protein	Unknown	0	0	0	0
189	Unknown protein	Unknown	0	-1	0	0
190	Unknown protein	Unknown	0	0	0	0
191	Unknown protein	Unknown	0	0	0	0
192	Unknown protein	Unknown	0	0	0	0
193	Unknown protein	Unknown	0	0	0	0
194	Unknown protein	Unknown	0	1	0	1
195	Unknown protein	Unknown	1	0	0	-1
196	Unknown protein	Unknown	1	0	1	0
197	Unknown protein	Unknown	0	-1	0	-1
198	Unknown protein	Unknown		0	0
199	Unknown protein	Unknown	-1	0	0	1
200	Unknown protein	Unknown	0	0	0	-1
201	Unknown protein	Unknown	0	0	0	0
202	Unknown protein	Unknown	0	0	0	0
203	Unknown protein	Unknown	-1	0	-1	0
204	Unknown protein	Unknown	0	0	1	0
205	Unknown protein	Unknown	0	0	0	0
206	Unknown protein	Unknown	0	0	0	0
207	Unknown protein	Unknown	0	0	0	0
208	Unknown protein	Unknown	1	0	0	-1
209	Unknown protein	Unknown	0	0	0	0
210	Unknown protein	Unknown	1	0	0	-1
211	Unknown protein	Unknown		0		0
212	Unknown protein	Unknown	-1	1	-1	0
213	Unknown protein	Unknown	0	0	0	0
214	Unknown protein	Unknown	0	0	1	1
215	Unknown protein	Unknown	0	1	-1	0
216	Unknown protein	Unknown	0	1	0	0
217	Unknown protein	Unknown	1	0	0	0
218	Unknown protein	Unknown	0	0	0	0
219	Unknown protein	Unknown
220	Unknown protein	Unknown	0	0	1	1
221	Unknown protein	Unknown				0
222	Unknown protein	Unknown				0
223	Unknown protein	Unknown	0	1	-1	0
224	Unknown protein	Unknown				0
225	Unknown protein	Unknown	0	0	0	0
226	Unknown protein	Unknown
227	Unknown protein	Unknown
228	Unknown protein	Unknown				0
229	Unknown protein	Unknown	0	0	0	0
230	Unknown protein	Unknown	0	0	0	1
231	Unknown protein	Unknown
232	Unknown protein	Unknown	0	0	0	0
233	Unknown protein	Unknown	0	0	0	0
234	Unknown protein	Unknown				-1
235	Unknown protein	Unknown				1
236	Unknown protein	Unknown	0	0	0	-1
237	Unknown protein	Unknown				0
238	Unknown protein	Unknown		0		-1
239	Unknown protein	Unknown	0	0	0	0
240	Unknown protein	Unknown	0	0	0	0
241	Unknown protein	Unknown	1	1	0	0
242	Unknown protein	Unknown		0		1
243	Unknown protein	Unknown		0
244	Unknown protein	Unknown	0	0	1	0
245	Unknown protein	Unknown	0	0	0	0
246	Unknown protein	Unknown	-1	-1	0	0
247	Unknown protein	Unknown		0		0
248	Unknown protein	Unknown
249	Unknown protein	Unknown				0
250	Unknown protein	Unknown	0	0	0	0
251	Unknown protein	Unknown	0	0	0	1
252	Unknown protein	Unknown	-1	-1	0	0
253	Unknown protein	Unknown
254	Unknown protein	Unknown	0	0	0	0
255	Unknown protein	Unknown				0
256	Unknown protein	Unknown	0	0	0	0
257	Unknown protein	Unknown	0	1	-1	0
