# Supplementary material for: Identification of drought responsive proteins and related proteomic QTLs in barley
Source: J Exp Bot. 2019 Feb 28;70(10):2823–37. doi: 10.1093/jxb/erz075 (PMC6506773; doi:10.1093/jxb/erz075)
Supplement: Supplementary Table S5 [file erz075_suppl_supplementary_table_s5.xlsx]

## Sheet: Arkusz1
Table S5. Differences between protein levels in roots observed in parental genotypes (-1 significant negative difference, 0 no difference, 1 significant positive difference)
Protein number	Protein name	Function	Cam/B1/CI-Maresi in control	Cam/B1/CI-Maresi in drought	Drought-Control for Maresi	Drought-Control for Cam/B1/CI
1	14-3-3-like protein A	Defence	0	-1	0	0
2	14-3-3-like protein A	Defence	-1	0	0	0
3	14-3-3-like protein A	Defence	0	0	0	0
4	14-3-3-like protein A	Defence	0	0	0	0
5	14-3-3-like protein A	Defence	0	-1	-1	-1
6	14-3-3-like protein A	Defence	0	0	0	0
7	14-3-3-like protein A	Defence	1	0	0	-1
8	2,3-bisphosphoglycerate independent phosphoglycerate mutase	Carbon metabolism	-1	0	0	0
9	2,3-bisphosphoglycerate-independent phosphoglycerate mutase	Carbon metabolism				0
10	2,3-bisphosphoglycerate-independent phosphoglycerate mutase	Carbon metabolism	1	1	0	-1
11	2-dehydro-3-deoxyphosphoheptonate aldolase	Carbon metabolism	0			0
12	26S protease regulatory subunit 4 homolog	Defence	-1	-1	0	-1
13	26S protease regulatory subunit 6A homolog	Defence	0	0	0	0
14	26S proteasome non-ATPase regulatory subunit	Defence	0	0	0	0
15	26S proteasome regulatory complex	Defence	0	0	0	0
16	30S ribosomal protein S4, fragment	Gene expression	0	-1	0	0
17	30S ribosomal protein S8, fragment	Gene expression	1	0	0	0
18	40S ribosomal protein S4	Gene expression		0		0
19	60kDa jasmonate-induced protein	Defence		-1
20	Abhydrolase 3	Carbon metabolism	0	-1	1	0
21	Aconitate hydrolase, cytoplasmatic	Carbon metabolism	0	0	0	0
22	Aconitate hydrolase, cytoplasmatic	Carbon metabolism	0	0	-1	-1
23	Aconitate hydrolase, cytoplasmatic	Carbon metabolism	0	0	0	0
24	Actin 1	Other	-1	0	0	0
25	Actin 1	Other	0	0	0	0
26	Adenine phosphoribosyltransferase	Nitrogen metabolism	0	0	0	0
27	Adenosylhomocysteinase	Nitrogen metabolism	0	0	0	0
28	Aldo-keto reductase (probable)	Carbon metabolism	0	-1	1	0
29	Ascorbate peroxidase	Defence	0	0	0	0
30	Ascorbate peroxidase	Defence	0	0	0	0
31	Ascorbate peroxidase	Defence	0	0	0	0
32	Ascorbate peroxidase	Defence	0	0	0	-1
33	Ascorbate peroxidase	Defence	0	-1	0	0
34	Ascorbate peroxidase	Defence	0	0	0	0
35	Ascorbate peroxidase	Defence	0	0	0	0
36	Ascorbate peroxidase	Defence	0	0	0	0
37	Ascorbate peroxidase	Defence	0	0	0	0
38	Ascorbate peroxidase, chloroplastic-like	Defence	-1	-1	0	0
39	Ascorbate peroxidase, cytosolic	Defence	0	0	0	-1
40	Ascorbate peroxidase, cytosolic	Defence		-1
41	Ascorbate peroxidase, cytosolic	Defence	0	0	0	0
42	Ascorbate peroxidase, cytosolic	Defence	0	0	0	0
43	Ascorbate peroxidase, cytosolic	Defence	0	0	0	0
44	ATP synthase subunit alpha, mitochondrial	Ion/Electron transport
45	ATP synthase subunit alpha, mitochondrial	Ion/Electron transport	0	0	0	0
46	ATP synthase subunit alpha, mitochondrial	Ion/Electron transport	1	1	-1	-1
47	ATP synthase subunit alpha, mitochondrial	Ion/Electron transport	0	0	-1	-1
48	ATP synthase subunit beta	Ion/Electron transport	0			0
49	ATP synthase subunit beta, mitochondrial	Ion/Electron transport	0	0	0	0
50	ATP synthase subunit beta, mitochondrial	Ion/Electron transport	0	0	0	0
51	ATP synthase subunit beta, mitochondrial	Ion/Electron transport
52	ATP-synthase subunit beta	Ion/Electron transport	-1	0	0	0
53	Beta-glucosidase	Carbon metabolism		0		0
54	Betaine aldehyde dehydrogenase	Defence		0		0
55	Betaine aldehyde dehydrogenase	Defence	1	0	1	0
56	Betaine aldehyde dehydrogenase	Defence	0	0	-1	-1
57	Betaine aldehyde dehydrogenase	Defence	1	1	0	0
58	Betaine aldehyde dehydrogenase	Defence	0			-1
59	Caffeic acid O-methylotransferase	Secondary metabolism	-1	-1	0	0
60	Caffeoyl-CoA O-methyltransferase	Secondary metabolism	0	-1	0	0
61	Caffeoyl-CoA O-methyltransferase	Secondary metabolism	0	0	0	0
62	Caffeoyl-CoA O-methyltransferase	Secondary metabolism	0	0	0	0
63	Callose synthase	Defence		0
64	Chaperone protein ClpC1, chloroplastic-like	Defence	0	0	0	0
65	Chitin-inducible gibberellin-responsive protein	Defence	0	1	-1	0
66	Chitinase	Carbon metabolism	0	0	0	0
67	Cold regulated protein	Defence	0	0	0	0
68	Cold regulated protein	Defence	1	1	0	0
69	Cold regulated protein	Defence	1	0	1	0
70	Cold regulated protein	Defence		1		0
71	Cold regulated protein	Defence		1		0
72	Cold shock protein	Defence	0	0	0	0
73	Cysteine syntahse	Nitrogen metabolism	-1	0	0	0
74	Cysteine synthase	Nitrogen metabolism	-1	0	-1	0
75	Cysteine synthase	Nitrogen metabolism	0	0	1	1
76	DEAD-box ATP-dependent RNA helicase 49	Other	0	0	0	0
77	Dehydroascorbate reductase	Defence	0	0	0	0
78	Dehydroascorbate reductase	Defence	0			0
79	Dehydroascorbate reductase	Defence		0
80	Delta-1-pyrroline-5-carboxylate dehydrogenase	Defence	0	0	-1	0
81	Delta-1-pyrroline-5-carboxylate synthetase	Defence	1	0	0	0
82	Dienelactone hydrolase family	Carbon metabolism				0
83	DNA replication complex GINS	Gene expression	0	0	-1	-1
84	DNA replication complex GINS	Gene expression	1	0	0	0
85	DNA-directed RNA polymerase II large subunit	Gene expression	0			0
86	DNA-directed RNA polymerase II large subunit	Gene expression		0
87	E3 ubiquitin protein ligase	Gene expression	0	0	-1	0
88	Elongation factor Tu, mitochondrial	Gene expression	0	0	0	0
89	Elongation factor Tu, mitochondrial	Gene expression	0	1	0	0
90	Enolase	Carbon metabolism	0	0	0	0
91	Enolase	Carbon metabolism	0	0	0	0
92	Enolase	Carbon metabolism	0	0	0	-1
93	Esterase/lipase	Carbon metabolism		0		0
94	Esterase/lipase	Carbon metabolism		0
95	Eukaryotic initiation factor 4A	Gene expression	0	0	0	0
96	F-box protein	Defence		0		0
97	F-box protein	Defence	0	0	0	0
98	Formate dehydrogenase, mitochondrial	Carbon metabolism	1	1	0	0
99	Formin-like protein	Other		0		-1
100	Fructokinase	Carbon metabolism	-1	-1	0	-1
101	Fructokinase	Carbon metabolism	-1	-1	0	0
102	Fructose-1,6-bisphosphate aldolase	Carbon metabolism	0			1
103	Fructose-1,6-bisphosphate aldolase	Carbon metabolism	0	0	0	0
104	Germin-like protein 8-5	Defence		1		0
105	Germin-like protein 8-5	Defence		0
106	Germin-like protein 8-5	Defence	-1	0	0	1
107	Glutamine synthetase, isoform GS1	Nitrogen metabolism	-1	0	0	0
108	Glutamine synthetase, isoform GS2b	Nitrogen metabolism	0	0	0	0
109	Glutamine synthetase, isofrom GS2b	Nitrogen metabolism	0	0	0	0
110	Glutamine synthetase, plastid	Nitrogen metabolism	0	0	0	0
111	Glutamine synthetase, root isozyme	Nitrogen metabolism	0	0	0	0
112	Glutamine synthetase, root isozyme	Nitrogen metabolism	0	0	0	0
113	Glutamine synthetase, root isozyme	Nitrogen metabolism	0	0	0	0
114	Glutathione S-transferase	Defence	1	1	0	0
115	Glutathione S-transferase	Defence	0	0	0	0
116	Glutathione S-transferase	Defence	0	0	-1	0
117	Glutathione S-transferase	Defence	0	0	0	0
118	Glutathione S-transferase	Defence	0	-1	0	-1
119	Glutathione S-transferase	Defence	0	0	0	0
120	GroEL_like type I chaperonin	Defence	0	0	0	0
121	Guanine nucleotide-binding protein, subunit beta	Other	0	0	0	0
122	Heat shock protein 16.9 kDa	Defence	0	0	0	0
123	Heat shock protein 16.9 kDa	Defence		1
124	Heat shock protein 16.9 kDa	Defence	0	0	0	0
125	Heat shock protein 16.9 kDa	Defence	1	1	0	-1
126	Heat shock protein 16.9 kDa	Defence	0	0	0	0
127	Heat shock protein 16.9 kDa	Defence	0	0	0	0
128	Heat shock protein 17.6 kDa	Defence	0	0	0	0
129	Heat shock protein 70 kDa	Defence		0
130	Heat shock protein 70 kDa	Defence		0		0
131	Heat shock protein 70 kDa	Defence	0	0	0	0
132	Heat shock protein 70 kDa	Defence	0	0	-1	0
133	Heat shock protein 70 kDa	Defence	0	0	0	0
134	Heat shock protein 70 kDa	Defence		0
135	Heat shock protein 70 kDa	Defence	-1	0	0	0
136	Heat shock protein 70 kDa	Defence		0		0
137	Heat shock protein 70 kDa	Defence		1		-1
138	Heat shock protein 70 kDa	Defence	0	-1	0	0
139	Heat shock protein 70 kDa	Defence	-1	-1	0	0
140	Heat shock protein 80 kDa	Defence
141	Heat shock protein 80 kDa	Defence	0			0
142	Heat shock protein 80 kDa	Defence	0	0	0	0
143	IIA intron splicing facilitators CRS1	Gene expression	0	0	0	0
144	Isocitrate dehydrogenase NADP-dependent (fragment)	Carbon metabolism	0	0	0	0
145	Isoflavone reductase-like	Secondary metabolism	0	0	0	0
146	Isopentenyl diphosphate isomerase	Secondary metabolism	0	0	0	0
147	Ketol-acid reductoisomerase	Nitrogen metabolism	0	0	0	0
148	Lactoylglutathione lyase	Defence	-1			-1
149	Lipoxygenase	Carbon metabolism	0	0	0	0
150	Luminal binding protein 2	Defence	0	0	0	0
151	Malate dehydrogenase	Carbon metabolism	1	1	0	-1
152	Malate dehydrogenase, cytoplasmic	Carbon metabolism	0	-1	0	-1
153	Methionine synthase	Nitrogen metabolism	-1	0	0	0
154	Mitogen-activated protein kinase	Defence	0	0	0	0
155	Mitogen-activated protein kinase	Defence	0	0	0	0
156	Monodehydroascorbate reductase	Defence				-1
157	Monodehydroascorbate reductase	Defence	0	0	-1	-1
158	NADP-dependent malic enzyme	Carbon metabolism	0			-1
159	NADP-dependent malic enzyme	Carbon metabolism		1		1
160	NADPH-dependent FMN reductase	Ion/Electron transport	1	0	1	0
161	NBS-LRR type disease resistance protein RPG1-B-like	Defence		0
162	Nucleoside diphosphate kinase 1	Ion/Electron transport		0
163	Nucleotide pyrophosphate/phosphodiesterase	Other	0			0
164	Oxalate oxidase 1	Defence		1
165	P-loop containing Nucleoside triphosphate hydrolase	Carbon metabolism	1	1	0	-1
166	P-loop containing Nucleoside triphosphate hydrolase	Carbon metabolism	0	0	0	0
167	Peroxiredoxin family	Defence	0	0	0	0
168	Phenylalanine ammonia-lyase	Secondary metabolism	0	-1	0	-1
169	Phenylalanine ammonia-lyase	Secondary metabolism	-1	-1	0	0
170	Phenylalanine ammonia-lyase	Secondary metabolism	-1	-1	0	0
171	Phenylalanine ammonia-lyase	Secondary metabolism	0	0	0	0
172	Phosphoglucomutase 1	Carbon metabolism	0	0	0	-1
173	Phosphoglucomutase, cytoplasmic	Carbon metabolism	0	0	-1	0
174	Phosphogluconate dehydrogenase, cytosolic	Carbon metabolism	0			0
175	Phosphogluconate dehydrogenase, cytosolic	Carbon metabolism	0	0	0	-1
176	Phosphoglycerate mutase	Carbon metabolism	0	0	-1	-1
177	Phosphoglycerate mutase	Carbon metabolism	1	0	-1	-1
178	Probable lactoylglutathione lyase	Defence	1	0	0	0
179	Probable lactoylglutathione lyase	Defence	0	1	0	1
180	Probable low-specifity L-threonine aldolase 1	Nitrogen metabolism	1	0	0	0
181	Prophytepsin, phytepsin chain A	Other	0	0	0	0
182	Proteasome subunit alpha type-1	Defence	0	0	0	0
183	Proteasome subunit alpha type-1	Defence	1	0	0	-1
184	Proteasome subunit alpha type-2	Defence	0	0	0	0
185	Protein disulfide-isomerase	Other	0	0	0	0
186	Protein disulfide-isomerase	Other	0	0	0	0
187	Protein PAIR1	Gene expression		0
188	Pyruvate decarboxylase isozyme 1	Carbon metabolism		1		0
189	Pyruvate decarboxylase isozyme 1	Carbon metabolism	0	0	0	0
190	Pyruvate dehydrogenase E1 component, subunit beta, mitochondrial	Carbon metabolism	1	0	0	-1
191	Regulatory of chromosome condensation protein	Gene expression
192	S-adenosylmethionine decarboxylase, proenzyme	Nitrogen metabolism	-1	0	0	1
193	S-adenosylmethionine synthase 1	Nitrogen metabolism	1	0	0	-1
194	S-adenosylmethionine synthase 1	Nitrogen metabolism	0	0	0	0
195	S-adenosylmethionine synthase 2	Nitrogen metabolism	-1	-1	0	0
196	S-adenosylmethionine synthase 2	Nitrogen metabolism	0	0	-1	-1
197	S-adenosylmethionine synthase 2	Nitrogen metabolism	0	0	0	-1
198	S-adenosylmethionine synthase 4	Nitrogen metabolism	-1	-1	1	0
199	S-adenosylmethionine synthase 4	Nitrogen metabolism		0		1
200	Succinate-semialdehyde dehydrogenase, mitochondrial	Carbon metabolism	1	0	0	-1
201	Succinyl-CoA ligase [ADP-forming] subunit beta, mitochondrial	Carbon metabolism	0	1	-1	0
202	Superoxide dismutase [Cu/Zn]	Defence	0	0	0	0
203	Superoxide dismutase [Mn], mitochondrial	Defence	0	0	0	0
204	Superoxide dismutase [Mn], mitochondrial	Defence	0			0
205	Superoxide dismutase [Mn], mitochondrial	Defence	-1	-1	0	1
206	Thioredoxin peroxidase	Defence	0	0	0	0
207	Transcription factor BIM1	Gene expression	0	0	1	0
208	Transketolase	Carbon metabolism	0	1	-1	0
209	Transketolase	Carbon metabolism	0	1	-1	0
210	Translation initiation factor 4A	Gene expression	-1	-1	0	0
211	Translation initiation factor 5A	Gene expression	1	0	0	0
212	Triosephophate isomerase, cytosolic	Carbon metabolism
213	Triosephophate isomerase, cytosolic	Carbon metabolism	-1	0	0	0
214	Triosephophate isomerase, cytosolic	Carbon metabolism	0	0	0	0
215	Triosephophate isomerase, cytosolic	Carbon metabolism				0
216	Triosephophate isomerase, cytosolic	Carbon metabolism	-1	0	0	0
217	Tubulin alpha-2 chain	Other	0	-1	0	0
218	Universal stress protein	Defence		0		0
219	Universal stress protein	Defence	1	0	1	0
220	Universal stress protein	Defence	0	0	0	0
221	UTP-glucose-1-phosphate uridylyltransferase	Carbon metabolism	0	0	0	0
222	UTP-glucose-1-phosphate uridylyltransferase	Carbon metabolism	0	0	0	0
223	UTP-glucose-1-phosphate uridylyltransferase	Carbon metabolism	0	0	0	0
224	V-type proton ATPase catalytic subunit A	Ion/Electron transport		1
225	V-type proton ATPase catalytic subunit A	Ion/Electron transport	0	0	0	0
226	V-type proton ATPase subunit B	Ion/Electron transport	0	0	1	1
227	V-type proton ATPase subunit B	Ion/Electron transport	0	0	0	0
228	V-type proton ATPase subunit C	Ion/Electron transport		-1
229	Vacuolar proton ATPase	Ion/Electron transport	0
230	Vacuolar proton ATPase	Ion/Electron transport	0	0	0	0
231	Vacuolar proton ATPase subunit B	Ion/Electron transport	0	0	-1	-1
232	Unknown protein	Unknown
233	Unknown protein	Unknown	0	0	0	0
234	Unknown protein	Unknown	0	0	-1	-1
235	Unknown protein	Unknown	0	0	0	0
236	Unknown protein	Unknown	0	1	0	0
237	Unknown protein	Unknown		0
238	Unknown protein	Unknown	0	0	0	0
239	Unknown protein	Unknown	0	0	0	0
240	Unknown protein	Unknown				0
241	Unknown protein	Unknown		0
242	Unknown protein	Unknown	0	0	-1	0
243	Unknown protein	Unknown	0	0	0	0
244	Unknown protein	Unknown	0	0	0	0
245	Unknown protein	Unknown	0			-1
246	Unknown protein	Unknown	0	-1	1	0
247	Unknown protein	Unknown	0	0	0	0
248	Unknown protein	Unknown	0	0	0	0
249	Unknown protein	Unknown	0	0	0	0
250	Unknown protein	Unknown	0	0	0	0
251	Unknown protein	Unknown	0	0	0	0
252	Unknown protein	Unknown	0	0	-1	0
253	Unknown protein	Unknown	0	0	0	0
254	Unknown protein	Unknown		0		0
255	Unknown protein	Unknown	0	-1	0	0
256	Unknown protein	Unknown
257	Unknown protein	Unknown	0	0	0	0
258	Unknown protein	Unknown	0	0	0	0
259	Unknown protein	Unknown	0	0	0	0
260	Unknown protein	Unknown	0	-1	1	1
261	Unknown protein	Unknown	0	1	0	1
262	Unknown protein	Unknown	0	0	0	-1
263	Unknown protein	Unknown	0	0	0	0
264	Unknown protein	Unknown	0	1	0	0
265	Unknown protein	Unknown	0	1	0	0
266	Unknown protein	Unknown		0		0
267	Unknown protein	Unknown	0	0	-1	0
268	Unknown protein	Unknown	1	1	0	0
269	Unknown protein	Unknown	0	0	0	0
270	Unknown protein	Unknown	-1	-1	0	0
271	Unknown protein	Unknown	-1	0	0	0
272	Unknown protein	Unknown	0	0	0	0
273	Unknown protein	Unknown	0	0	0	0
274	Unknown protein	Unknown	1	0	0	0
275	Unknown protein	Unknown	0	0	-1	-1
276	Unknown protein	Unknown	-1	-1	-1	0
277	Unknown protein	Unknown		0
278	Unknown protein	Unknown	1	1	0	0
279	Unknown protein	Unknown	0	0	0	-1
280	Unknown protein	Unknown		0
281	Unknown protein	Unknown		0
282	Unknown protein	Unknown		0
283	Unknown protein	Unknown	0	0	1	0
284	Unknown protein	Unknown	0	0	-1	-1
285	Unknown protein	Unknown		0
286	Unknown protein	Unknown		0		0
287	Unknown protein	Unknown	0	0	0	0
288	Unknown protein	Unknown	0	0	0	0
289	Unknown protein	Unknown		1		0
290	Unknown protein	Unknown		0
291	Unknown protein	Unknown	0	0	0	0
292	Unknown protein	Unknown	0	0	0	0
293	Unknown protein	Unknown		0
294	Unknown protein	Unknown	-1	0	0	0
295	Unknown protein	Unknown				0
296	Unknown protein	Unknown		0		0
297	Unknown protein	Unknown				0
298	Unknown protein	Unknown	0	0	0	0
299	Unknown protein	Unknown	0	0	0	0
300	Unknown protein	Unknown	0	0	0	0
301	Unknown protein	Unknown	0	0	0	0
302	Unknown protein	Unknown	0	0	1	0
303	Unknown protein	Unknown	1	0	0	0
304	Unknown protein	Unknown	-1	-1	0	0
305	Unknown protein	Unknown
306	Unknown protein	Unknown	0	0	0	0
307	Unknown protein	Unknown	0	0	0	0
308	Unknown protein	Unknown	0	0	0	0
309	Unknown protein	Unknown	0	0	0	0
310	Unknown protein	Unknown	0	0	0	0
311	Unknown protein	Unknown	0	0	0	-1
312	Unknown protein	Unknown	0	0	0	0
313	Unknown protein	Unknown	0	0	0	-1
314	Unknown protein	Unknown	0	0	0	0
315	Unknown protein	Unknown	0	0	0	-1
316	Unknown protein	Unknown		0
317	Unknown protein	Unknown	0	0	0	0
318	Unknown protein	Unknown	0	0	0	0
319	Unknown protein	Unknown	0	0	0	0
320	Unknown protein	Unknown	0	0	0	0
321	Unknown protein	Unknown	0	0	0	0
322	Unknown protein	Unknown		1		0
323	Unknown protein	Unknown	0	0	-1	0
324	Unknown protein	Unknown	1	0	0	0
325	Unknown protein	Unknown		0		0
326	Unknown protein	Unknown	0	0	0	0
327	Unknown protein	Unknown		0
328	Unknown protein	Unknown	0	0	0	0
329	Unknown protein	Unknown		0
330	Unknown protein	Unknown	0	0	0	0
331	Unknown protein	Unknown	0	0	0	0
332	Unknown protein	Unknown	0	0	0	0
333	Unknown protein	Unknown	0	0	0	0
334	Unknown protein	Unknown	0	0	0	0
335	Unknown protein	Unknown	1	0	0	-1
336	Unknown protein	Unknown	1			-1
337	Unknown protein	Unknown	1	0	0	0
338	Unknown protein	Unknown	1	0	1	0
339	Unknown protein	Unknown	0	0	0	0
340	Unknown protein	Unknown	1	0	0	-1
341	Unknown protein	Unknown	0	0	0	1
342	Unknown protein	Unknown	0	0	0	0
343	Unknown protein	Unknown	0	0	-1	0
344	Unknown protein	Unknown	0	0	0	0
345	Unknown protein	Unknown				-1
346	Unknown protein	Unknown	0	0	0	0
347	Unknown protein	Unknown	0	0	0	0
348	Unknown protein	Unknown	0	0	0	0
349	Unknown protein	Unknown	1	0	0	-1
350	Unknown protein	Unknown	0	0	0	0
351	Unknown protein	Unknown	0	0	0	0
352	Unknown protein	Unknown	0	0	0	0
353	Unknown protein	Unknown	0	1	0	0
354	Unknown protein	Unknown	0	0	0	0
355	Unknown protein	Unknown	1	0	0	0
356	Unknown protein	Unknown	0	-1	1	0
357	Unknown protein	Unknown	0	0	0	0
358	Unknown protein	Unknown	0	0	0	-1
359	Unknown protein	Unknown		0		0
360	Unknown protein	Unknown	0	0	0	0
361	Unknown protein	Unknown	0	0	0	0
362	Unknown protein	Unknown	0	0	0	0
363	Unknown protein	Unknown	0	0	0	0
364	Unknown protein	Unknown				0
365	Unknown protein	Unknown	0	0	0	0
366	Unknown protein	Unknown	0	0	0	0
367	Unknown protein	Unknown	0	0	0	0
368	Unknown protein	Unknown	-1	0	0	0
369	Unknown protein	Unknown	0	1	0	1
370	Unknown protein	Unknown	0	1	0	0
371	Unknown protein	Unknown	0	0	0	0
372	Unknown protein	Unknown	0	1	-1	0
373	Unknown protein	Unknown	0	1	-1	0
374	Unknown protein	Unknown	0	0	0	0
375	Unknown protein	Unknown	0	1	0	0
376	Unknown protein	Unknown	-1	0	-1	0
377	Unknown protein	Unknown		0		0
378	Unknown protein	Unknown	0	0	0	0
379	Unknown protein	Unknown	0	0	0	0
380	Unknown protein	Unknown	0	0	0	0
381	Unknown protein	Unknown	0	0	0	0
