# Supplementary material for: Identification of drought responsive proteins and related proteomic QTLs in barley
Source: J Exp Bot. 2019 Feb 28;70(10):2823–37. doi: 10.1093/jxb/erz075 (PMC6506773; doi:10.1093/jxb/erz075)
Supplement: Supplementary Table S7 [file erz075_suppl_supplementary_table_s7.xlsx]

## Sheet: QTL
Table S7. Proteomic quantitative trait loci identified for leaf proteins (additive effects not significant at P = 0.05 in italics)
QTL number	Protein number	Protein name	Function	Linkage group	Position [cM]	Nearest marker	Distance from marker	-Log10(P-value)	QTL x environment interaction significance	Additive effect in control	Additive effect in drought	Std. error of QTL effects	% variance explained in control	% variance explained in drought	Candidate genes found in QTL vicinity (< 20 kbp)
1	7	Actin (Fragment)	Other	1H.1	32.52	Bmac0063	0	3.91622	No	-0.0690389	-0.0690389	0.0179624	5.01	5.93	MLOC_54382
2	162	Temperature-induced lipocalin-1	Defence	1H.1	36.88	GBM1334	0	3.98814	Yes	-0.284206	0.0476177	0.0670876	20.65	0.75
3	8	Adenylate kinase	Carbon metabolism	2H	0	3452-1355	0	5.86753	No	-0.0699449	-0.0699449	0.0144775	4.52	5.03
4	5	20 kDa chaperonin, chloroplastic	Defence	2H	54.93	EBmac0684b	0	4.11833	No	-0.0479155	-0.0479155	0.0121115	3.5	3.9
5	34	Carbonic anhydrase	Carbon metabolism	2H	56.16	7489-442	0	3.60399	Yes	-0.0514226	0.0770056	0.0212488	1.5	3.93
6	165	Thioredoxin O	Defence	2H	84.13	Bmag0125	0	3.79328	Yes	0.0281908	-0.0901163	0.0227592	0.36	2.07
7	57	Fructose-1,6-bisphosphate aldolase	Carbon metabolism	3H.1	19.43	EBmac0705	0	3.91184	Yes	0.0426285	-0.0489687	0.0147366	1.99	2.88	MLOC_39148
8	58	Fructose-1,6-bisphosphate aldolase	Carbon metabolism	3H.1	20.71	3886-313	0	5.31648	Yes	0.0420889	-0.0464623	0.0121295	2.73	3.19	MLOC_39148
9	165	Thioredoxin O	Defence	3H.1	20.71	3886-313	0	4.04979	No	0.0651341	0.0651341	0.016623	1.9	1.08
10	214	Unknown protein	Unknown	3H.1	26.53	3688-1291	1.69	2.47418	No	-0.0522158	-0.0522158	0.0190028	3.82	1.86
11	78	Heat shock 70 kDa	Defence	3H.1	85.46	Bmag0010b	0	4.57859	Yes	0.00488345	-0.0846352	0.0199089	0.03	9.37
12	107	Phenylalanine ammonia lyase	Secondary metabolism	3H.1	98.83	Bmag0606	0	3.93051	Yes	-0.139705	-0.0440709	0.0336619	12.81	1.7
13	191	Unknown protein	Unknown	3H.1	102.19	ABC07496-pHv1343-02	-1.68	5.19345	No	-0.0758968	-0.0758968	0.0146652	10.67	11.69
14	214	Unknown protein	Unknown	3H.1	137.51	EBmag0705	0	3.04589	Yes	-0.036535	0.0753027	0.0226032	1.87	3.87
15	149	Ribulose bisphosphate carboxylase/oxygenase large subunit-binding protein, subunit beta	Photosynthesis	3H.2	19.46	EBmac0708	1.14	3.63619	Yes	-0.282619	0.192694	0.0809984	29.64	17.42
16	78	Heat shock 70 kDa	Defence	4H	9.03	2055-947	0	4.64532	Yes	0.0290168	-0.0881169	0.0195071	1.06	10.16	MLOC_50972, MLOC_72334
17	38	Cyclin-H1-1	Other	4H	10.24	HVM40	0	4.84885	Yes	0.129584	-0.0976506	0.037254	9.08	8.23
18	24	ATP synthase subunit beta, chloroplastic	Ion/electron transport	4H	20.09	2129-1928	1.85	6.74065	No	0.121992	0.121992	0.0209451	14.8	13.26
19	29	ATP-dependent Clp protease ATP-binding subunit ClpC	Defence	4H	63.47	8463-466	-1.7	4.81171	Yes	0.125897	-0.0540006	0.0292162	6.69	1.53
20	40	Cysteine synthase	Nitrogen metabolism	5H.1	4.39	scssr02306	0	3.64755	Yes	0.0692609	-0.0530002	0.0203362	4.33	2.97	MLOC_22001
21	169	Translocase, subunit secA, chloroplastic	Other	5H.1	9.85	10207-1024	1.79	4.19803	Yes	-0.072014	0.268141	0.0628635	1.05	8.2
22	170	Triosephosphate isomerase	Carbon metabolism	5H.3	34.42	ABC11221-1-3-410	-1.89	3.08612	No	-0.0271185	-0.0271185	0.0084638	0.83	0.79	MLOC_4948
23	136	Ribulose bisphosphate carboxylase/oxygenase activase A	Photosynthesis	5H.3	70.25	ConsensusGBS0086-5	-1.25	3.72417	Yes	-0.0421372	0.191398	0.0478434	1.29	12.59
24	164	Thiamine pyrophosphate (TPP)-dependent protein family	Other	5H.3	73.54	2746-1501	0	3.84498	Yes	0.0623615	-0.0386092	0.0173756	3.05	1.21
25	24	ATP synthase subunit beta, chloroplastic	Ion/electron transport	5H.3	83.12	GBM1490	0	4.99092	No	-0.0803532	-0.0803532	0.0182097	6.42	5.75
26	170	Triosephosphate isomerase	Carbon metabolism	6H	62.3	9251-852	-5.46	4.08285	Yes	-0.00956234	0.0593969	0.0138397	0.1	3.79
27	191	Unknown protein	Unknown	6H	92.59	3363-1795	-5.65	3.96056	Yes	-0.133811	-0.0132528	0.0281336	33.18	0.36
28	156	S-adenosylmethionine synthase 3	Nitrogen metabolism	6H	98.24	3363-1795	0	3.61458	Yes	-0.0658691	0.0885701	0.0288981	4.31	6.17
29	171	Triosephosphate isomerase	Carbon metabolism	7H.1	12.25	Bmag0206	0	3.98989	Yes	-0.00546577	-0.0978096	0.0198978	0.01	2.72
30	86	Luminal binding protein 2	Defence	7H.2	52.43	ABC09320-1-1-112	-5.53	4.27869	Yes	-0.368829	-0.0558622	0.0833236	20.36	0.95
31	23	ATP synthase subunit beta, chloroplastic	Ion/electron transport	7H.3	12.97	2378-498	-1.76	4.16143	Yes	0.273308	-0.0263252	0.0587168	14.53	0.21
