# Supplementary material for: Identification of drought responsive proteins and related proteomic QTLs in barley
Source: J Exp Bot. 2019 Feb 28;70(10):2823–37. doi: 10.1093/jxb/erz075 (PMC6506773; doi:10.1093/jxb/erz075)
Supplement: Supplementary Table S8 [file erz075_suppl_supplementary_table_s8.xlsx]

## Sheet: QTL
Table S8. Proteomic quantitative trait loci identified for root proteins (additive effects not significant at P = 0.05 in italics)
QTL number	Protein number	Protein name	Function	Linkage group	Position [cM]	Nearest marker	Distance from marker	-Log10(P-value)	QTL x environment interaction significance	Additive effect in control	Additive effect in drought	Std. error of QTL effects	% variance explained in control	% variance explained in drought	Candidate genes found in QTL vicinity (< 20 kbp)
1	132	Heat shock protein 70 kDa	Defence	1H.1	25.64	1906-429	-3.98	4.48326	Yes	-0.119038	-0.0415644	0.0275735	19.32	2.5
2	175	Phosphogluconate dehydrogenase, cytosolic	Carbon metabolism	1H.1	32.52	Bmac0063	0	3.98955	Yes	-0.071589	-0.0149991	0.0167814	2.74	0.15
3	312	Unknown protein	Unknown	1H.1	34.44	5194-1118	0	3.84415	No	-0.0956754	-0.0956754	0.0251603	13.14	8.07
4	245	Unknown protein	Unknown	1H.1	36.88	GBM1334	0	3.75632	No	-0.09869	-0.09869	0.0276045	9.99	5.74
5	58	Betaine aldehyde dehydrogenase	Defence	1H.1	53.41	6655-978	0	3.63263	No	-0.0867819	-0.0867819	0.0247634	10.01	6.57
6	354	Unknown protein	Unknown	1H.2	7.55	Bmac0154	5.89	3.52517	Yes	0.139264	-0.168336	0.0576434	11.32	19.16
7	153	Methionine synthase	Nitrogen metabolism	1H.2	11.48	Bmac0154	9.82	5.01095	No	-0.107552	-0.107552	0.0243186	4.26	4.6
8	59	Caffeic acid O-methyltransferase	Secondary metabolism	1H.2	31.31	4962-1295	0	2.91041	Yes	0.0601755	-0.0700738	0.0258774	1.16	0.97
9	311	Unknown protein	Unknown	2H	16.01	Bmag0692	0	4.85366	Yes	-0.0739362	-0.0130004	0.0160598	12.96	0.58
10	144	Isocitrate dehydrogenase NADP-dependent (fragment)	Carbon metabolism	2H	118.07	1613-291	1.56	4.62418	Yes	-0.255219	0.0437487	0.0559844	29.89	1.41
11	351	Unknown protein	Unknown	2H	122.39	3179-497	0	4.02061	No	-0.196367	-0.196367	0.0503236	22.14	30.92
12	59	Caffeic acid O-methyltransferase	Secondary metabolism	3H.1	14.21	1440-1148	1.83	4.88048	Yes	-0.0988969	0.113581	0.0293651	3.13	2.54
13	170	Phenylalanine ammonia lyase	Secondary metabolism	3H.1	55.39	ABC08184-2-1-35	1.31	3.82459	Yes	-0.045549	-0.149841	0.0368028	1.31	11.16
14	98	Formate dehydrogenase, mitochondrial	Carbon metabolism	3H.1	57.22	4184-393	0	4.26457	No	0.109649	0.109649	0.028306	7.5	13.64
15	326	Unknown protein	Unknown	3H.1	60.82	HVM33	0	4.40454	No	0.0741209	0.0741209	0.0180299	11.79	9.24
16	323	Unknown protein	Unknown	3H.1	68.79	4150-398	3.35	4.35293	No	-0.0499944	-0.0499944	0.0123254	5.06	5.88
17	224	V-type proton ATPase catalitic subunit A	Ion/Electron transport	3H.1	85.46	Bmag0010b	0	3.91685	Yes	-0.0320442	-0.221637	0.0571868	1.03	17.52
18	192	S-adenosylmethionine decarboxylase, proenzyme	Nitrogen metabolism	3H.1	98.83	Bmag0606	0	3.80531	No	0.0774253	0.0774253	0.0204806	5.3	6.09
19	177	Phosphoglycerate mutase	Carbon metabolism	3H.2	14.79	EBmac0708	-3.53	4.60787	Yes	-0.0561844	-0.74446	0.137139	0.5	30.49
20	73	Cysteine synthase	Nitrogen metabolism	3H.2	19.46	EBmac0708	1.14	4.6119	Yes	-0.108576	0.0900486	0.0274404	20.67	16.56
21	109	Glutamine synthetase, isofrom GS2b	Nitrogen metabolism	4H	7.43	2055-947	-1.6	4.17357	No	-0.0849109	-0.0849109	0.0212996	7.16	11.28
22	114	Glutathione S-transferase	Defence	4H	30.45	14765-388	0	3.68693	Yes	0.131803	-0.00159814	0.0319903	13.61	0
23	338	Unknown protein	Unknown	4H	34.95	5726-414	0	5.95051	Yes	0.51324	-0.0553274	0.0992738	37.51	1.65
24	120	GroEL_like type I chaperonin	Defence	4H	53.91	11293-490	0	4.13593	Yes	0.118492	-0.0232452	0.0276423	12.53	0.46
25	58	Betaine aldehyde dehydrogenase	Defence	4H	63.47	8463-466	-1.7	4.26167	No	0.0991581	0.0991581	0.0245782	13.07	8.57
26	380	Unknown protein	Unknown	4H	65.17	8463-466	0	4.05949	No	0.0841226	0.0841226	0.0214396	8.93	8.3
27	14	26S proteasome non-ATPase regulatory subunit	Defence	5H.1	3.01	7310-996	0	3.89099	Yes	-0.0108794	-0.117338	0.0292348	0.18	13.36
28	171	Phenylalanine ammonia lyase	Secondary metabolism	5H.1	9.85	10207-1024	1.79	6.27328	No	-0.112361	-0.112361	0.0224093	6.03	7.28
29	245	Unknown protein	Unknown	5H.1	11.64	10207-1024	3.58	2.67191	No	-0.0730223	-0.0730223	0.0237727	5.47	3.14
30	15	26S proteasome regulatory complex	Defence	5H.1	17.02	3997-796	-1.79	3.26426	No	-0.0361561	-0.0361561	0.0104557	1.04	1.08
31	89	Elongation factor Tu, mitochondrial	Gene expression	5H.3	23.63	956-473	1.4	3.68209	Yes	0.120405	-0.0304225	0.0301408	16.82	1.41
32	186	Protein disulfide-isomerase	Other	5H.3	28.5	6315-914	0	3.53686	Yes	0.105076	-0.120953	0.044641	7.3	7.91
33	101	Fructokinase	Carbon metabolism	5H.3	30.65	6913-1235	0	3.77231	Yes	0.0559783	-0.0119967	0.0141301	2.28	0.11
34	158	NADP-dependent malic enzyme	Carbon metabolism	5H.3	32.54	6913-1235	1.89	4.03941	No	0.162743	0.162743	0.0415951	3.92	5.51
35	24	Actin 1	Other	5H.3	36.31	ABC11221-1-3-410	0	5.04647	No	0.0709563	0.0709563	0.0159802	5.14	9.53	MLOC_71657
36	188	Pyruvate decarboxylase isozyme 1	Carbon metabolism	5H.3	52.32	211-259	0	5.5954	No	-0.116922	-0.116922	0.0248506	10.6	16.54
37	81	Delta-1-pyrroline-5-carboxylate synthetase	Defence	5H.3	59.03	314-559	0	3.85077	Yes	-0.0791496	-0.00232245	0.0187956	9.12	0.01
38	160	NADPH-dependent FMN reductase	Ion/Electron transport	6H	34.92	3580-331	0	4.8553	No	0.162854	0.162854	0.0374845	8.59	14.64
39	323	Unknown protein	Unknown	6H	72.83	2968-1066	0	4.94157	Yes	-0.0705565	-0.00359787	0.0148364	10.09	0.03
40	205	Superoxide dismutase [Mn], mitochondrial	Defence	6H	83.85		0	3.66353	Yes	0.0317949	-0.13352	0.0410235	0.7	13.08
41	301	Unknown protein	Unknown	6H	92.59	3363-1795	-5.65	4.72432	Yes	-0.278237	0.0947047	0.0633506	25.74	2.27
42	279	Unknown protein	Unknown	7H.1	13.8	1660-347	0	4.13843	No	0.0748451	0.0748451	0.0188657	4.12	4.08
43	98	Formate dehydrogenase, mitochondrial	Carbon metabolism	7H.2	26.71	GBM1464	0	2.77529	No	-0.0876865	-0.0876865	0.0279074	4.8	8.72
44	249	Unknown protein	Unknown	7H.2	54.28	ABC09320-1-1-112	-3.68	4.51807	Yes	0.0581511	-0.123302	0.0307616	6.48	20.73
45	52	ATP-synthase subunit beta	Ion/Electron transport	7H.3	14.73	2378-498	0	3.80383	Yes	0.0707534	-0.0594177	0.0211341	6.27	2.84
46	196	S-adenosylmethionine synthase 2	Nitrogen metabolism	7H.3	28.74	13008-352	0	3.73237	Yes	-0.0370711	-0.216849	0.0524536	0.61	10.46
47	130	Heat shock protein 70 kDa	Defence	7H.3	34.09	13108-412	0	4.97503	No	-0.177848	-0.177848	0.0403767	16.29	14.55
48	72	Cold shock protein	Defence	7H.3	45.56	3818-1123	0	4.28393	No	-0.129473	-0.129473	0.0319968	3.81	3.33
